# Supplementary material for: Acanthopanax senticosus Promotes Survival of Tilapia Infected With Streptococcus iniae by Regulating the PI3K/AKT and Fatty Acid Metabolism Signaling Pathway
Source: Front Physiol. 2021 Jul 9;12:699247. doi: 10.3389/fphys.2021.699247 (PMC8299465; doi:10.3389/fphys.2021.699247)
Supplement: Supplementary file 1 [file Data_Sheet_1.ZIP]

Archive with 13 entries (10 files):
- Raw data 0h of Infection/
- Raw data 0h of Infection/Liver/
- Raw data 0h of Infection/Liver/╙π▒√╢■╚⌐ú¿MDAú⌐.xls
- Raw data 0h of Infection/Liver/╙π╫▄╡¿╣╠┤╝ú¿TCú⌐.xls
- Raw data 0h of Infection/Liver/╙π╚▄╛·├╕ú¿LZMú⌐.xls
- Raw data 0h of Infection/Liver/╙π╕╩╙═╚2⌡Ñú¿TGú⌐.xls
- Raw data 0h of Infection/Liver/╙π╫Θ╓»╤⌡╗»├╕ú¿CATú⌐.xls
- Raw data 0h of Infection/Liver/╙π╕╬╠╟╘¡ú¿Glycogenú⌐.xls
- Raw data 0h of Infection/Liver/╙π▓╣╠σC3(C3).xls
- Raw data 0h of Infection/Liver/╙π│1⁄4╤⌡╗»╬∩╞τ╗»├╕ú¿SODú⌐.xls
- Raw data 0h of Infection/Serum/
- Raw data 0h of Infection/Serum/╙π╚▄╛·├╕ú¿LZMú⌐.xls
- Raw data 0h of Infection/Serum/╙π▓╣╠σC3(C3).xls
