# Supplementary material for: Acanthopanax senticosus Promotes Survival of Tilapia Infected With Streptococcus iniae by Regulating the PI3K/AKT and Fatty Acid Metabolism Signaling Pathway
Source: Front Physiol. 2021 Jul 9;12:699247. doi: 10.3389/fphys.2021.699247 (PMC8299465; doi:10.3389/fphys.2021.699247)
Supplement: Supplementary file 1 [file Data_Sheet_1.ZIP › Raw data 0h of Infection/Liver/╙π▒√╢■╚⌐ú¿MDAú⌐.xls]

## Sheet: Sheet1
鱼丙二醛（MDA）
样本号	OD450nm	浓度（nmol/ml）
S0	0.31	240									四参数Logistic曲线拟合
S1	0.592	120
S2	0.787	60									==================================================================
S3	0.988	30									方程: y = (A - D) / [1 + (x/C)^B] + D
S4	1.266	15									------------------------------------------------------------------
S5	1.724	0									A = 1.72676
L1	0.649	90.9687									B = 0.70257
L2	1.043	28.8874									C = 74.57859
L3	0.744	69.531									D = -0.28836
L4	0.895	45.1516									r^2 = 0.99616
L5	1.09	24.8451									==================================================================
L6	1.124	22.1951
L7	1.105	23.6491
L8	0.934	40.2664
L9	1.114	22.952									==================================================================
L10	0.97	36.1636									X Y-反应值 Y-平均值 CV(%) Y-计算值 Y-残差
L11	0.789	61.2111									------------------------------------------------------------------
L12	0.912	42.9626									0.0000 1.7240 1.7268 0.0028
L13	0.718	74.832									15.0000 1.2660 1.2335 -0.0325
L14	0.577	111.756									30.0000 0.9880 1.0310 0.0430
L15	0.831	54.3082									60.0000 0.7870 0.7960 0.0090
L16	0.93	40.7455									120.0000 0.5920 0.5524 -0.0396
L17	1.031	29.9958									240.0000 0.3100 0.3273 0.0173
L18	1.017	31.3306									==================================================================
L19	1.14	21.0215									数据个数 6
L20	1.176	18.5412									残差平方和 0.00485
L21	1.093	24.6024
L22	0.854	50.8409
L23	0.73	72.3373
L24	0.732	71.9296
L25	1.06	27.3717
L26	0.774	63.8715
L27	1.102	23.8848
L28	0.74	70.3216
L29	1.129	21.8235
L30	0.846	52.0233
1	0.943	39.2058
2	0.903	44.1096
3	0.919	42.0884
4	0.861	49.8263
5	0.998	33.2172
6	0.905	43.8525
7	0.831	54.3082
8	0.71	76.5427
9	0.82	56.0422
10	1.142	20.878
11	1.075	26.0854
12	1.166	19.2086
13	0.676	84.2665
14	1.108	23.4151
15	0.751	68.1682
16	0.838	53.2307
17	1.147	20.5222
18	0.842	52.6238
19	1.011	31.9169
20	0.973	35.8381
21	0.656	89.1795
22	0.861	49.8263
23	0.931	40.6253
24	1.09	24.8451
25	0.739	70.5207
26	0.696	79.6319
27	1.013	31.7205
28	1.146	20.593
29	1.051	28.1663
30	0.827	54.9329
31	0.833	53.9983
32	0.809	57.8275
33	0.735	71.3224
34	1.012	31.8186
35	0.75	68.3613
36	0.943	39.2058
37	0.911	43.0887
38	1.157	19.8233
39	0.896	45.0201
40	0.858	50.2589
41	0.742	69.9252
42	0.84	52.9265
43	1.087	25.0896
44	1.108	23.4151
45	0.998	33.2172
46	1.223	15.6124
47	0.911	43.0887
48	1.071	26.4239
49	1.124	22.1951
50	1.034	29.7156
51	0.966	36.6015
52	0.769	64.7826
53	0.938	39.7921
54	0.782	62.4392
55	0.883	46.755
56	0.575	112.402
57	0.702	78.2928
58	0.78	62.7943
59	0.854	50.8409
60	1.208	16.511
61	0.648	91.2274
62	0.904	43.9809
63	1.003	32.7121
64	0.622	98.2323
65	0.825	55.2477
66	1.046	28.6153
67	0.71	76.5427
68	0.948	38.6268
69	1.184	18.0188
70	1.033	29.8088
71	0.716	75.256
72	0.747	68.9437
1	0.926	41.2295
2	0.725	73.3665
3	0.719	74.6208
4	1.218	15.9083
5	0.707	77.1943
6	0.7	78.7366
7	0.653	89.9418
8	1.147	20.5222
9	1.146	20.593
10	0.854	50.8409
11	0.894	45.2833
12	1.159	19.6856
13	0.97	36.1636
14	0.877	47.5754
15	1.041	29.0699
16	0.658	88.6751
17	0.754	67.5923
18	0.917	42.3366
19	1.182	18.1484
20	1.154	20.0312
21	0.826	55.0901
22	0.745	69.3347
23	0.911	43.0887
24	0.787	61.5596
25	0.516	133.479
26	0.746	69.1389
27	0.708	76.9765
28	0.954	37.9416
29	0.947	38.7421
30	1.042	28.9785
31	0.974	35.7301
32	0.766	65.3354
33	1.018	31.2338
34	0.813	57.1722
35	0.45	162.61
36	0.889	45.9471
37	0.805	58.4898
38	1.007	32.3126
39	1.121	22.4203
40	0.633	95.2015
41	0.718	74.832
42	0.774	63.8715
43	0.917	42.3366
44	0.832	54.153
45	1.071	26.4239
46	0.339	230.878
47	0.826	55.0901
48	1.037	29.4375
49	0.706	77.4127
50	1.299	11.5359
51	0.737	70.9204
52	0.721	74.2004
53	0.744	69.531
54	1.098	24.2018
55	1.171	18.8729
56	1.016	31.4277
57	1.055	27.811
58	0.723	73.7823
59	0.953	38.0551
60	0.845	52.1728
61	0.719	74.6208
62	0.752	67.9757
63	0.374	206.079
64	0.414	181.649
65	1.051	28.1663
66	1.015	31.5251
67	0.641	93.0598
68	0.766	65.3354
69	1.049	28.3453
70	0.831	54.3082
71	0.667	86.4417
72	0.525	129.994
73	1.24	14.6331
74	0.943	39.2058
75	0.905	43.8525
76	1.037	29.4375
77	0.743	69.7278
78	0.536	125.874
79	1.028	30.278
80	0.817	56.5239
81	0.847	51.8741
82	0.763	65.8926
83	0.885	46.4843
84	1.058	27.5468
85	0.401	189.179
86	0.674	84.7449
87	0.985	34.5598
88	0.97	36.1636
89	1.145	20.664
90	1.137	21.2381
91	0.838	53.2307
92	0.872	48.2688
93	0.688	81.4536
94	1.077	25.9174
95	1.038	29.3453
96	0.445	165.106
97	0.835	53.6901
98	0.769	64.7826
99	0.831	54.3082
100	0.94	39.5567
101	0.837	53.3834
102	0.739	70.5207
103	0.963	36.9328
104	1.078	25.8337
105	0.995	33.5232
106	1.011	31.9169
107	1.046	28.6153
108	0.708	76.9765
109	1.049	28.3453
110	1.09	24.8451
111	1.062	27.1975
112	0.556	118.753
113	1.201	16.9417
114	1.093	24.6024
115	0.966	36.6015
116	1.173	18.7397
117	1.17	18.9397
118	0.772	64.2345
119	1.049	28.3453
120	1.031	29.9958
121	0.967	36.4916
122	0.624	97.6737
123	0.469	153.523
124	1.095	24.4416
125	1.125	22.1204
126	1.086	25.1715
127	1.128	21.8975
128	0.995	33.5232
129	1.136	21.3107
130	1.054	27.8995
131	0.742	69.9252
132	0.734	71.5243
133	1.059	27.4591
134	0.894	45.2833
135	1.061	27.2845
136	0.765	65.5206
137	1.105	23.6491
138	0.98	35.0878
139	0.794	60.3481
140	0.932	40.5054
141	1.137	21.2381
142	0.815	56.8472
143	0.853	50.9874
144	1.14	21.0215
145	0.717	75.0437
146	0.762	66.0794
147	1.043	28.8874
148	0.778	63.1514
149	1.17	18.9397
150	1.175	18.6072
151	1.061	27.2845
152	0.924	41.4734
153	1.104	23.7275
154	0.751	68.1682
155	0.688	81.4536
156	1.063	27.1107
157	1.164	19.3441
158	0.815	56.8472
159	0.946	38.8576
160	0.735	71.3224
161	0.816	56.6853
162	1.026	30.4672
