# Supplementary material for: Acanthopanax senticosus Promotes Survival of Tilapia Infected With Streptococcus iniae by Regulating the PI3K/AKT and Fatty Acid Metabolism Signaling Pathway
Source: Front Physiol. 2021 Jul 9;12:699247. doi: 10.3389/fphys.2021.699247 (PMC8299465; doi:10.3389/fphys.2021.699247)
Supplement: Supplementary file 1 [file Data_Sheet_1.ZIP › Raw data 0h of Infection/Liver/╙π╫▄╡¿╣╠┤╝ú¿TCú⌐.xls]

## Sheet: Sheet1
鱼总胆固醇（TC）
样本号	OD450nm	浓度(mmol/L)
S0	0.377	160							四参数Logistic曲线拟合
S1	0.574	80
S2	0.738	40							==================================================================
S3	0.945	20							方程: y = (A - D) / [1 + (x/C)^B] + D
S4	1.243	10							------------------------------------------------------------------
S5	1.654	0							A = 1.65735
L1	0.669	49.7898							B = 1.00013
L2	0.686	47.1475							C = 22.60722
L3	0.963	21.1351							D = 0.22028
L4	0.966	20.9591							r^2 = 0.99637
L5	0.851	28.9016							==================================================================
L6	0.919	23.8893
L7	0.909	24.5643
L8	0.732	40.878
L9	0.846	29.3131							==================================================================
L10	0.951	21.8534							X Y-反应值 Y-平均值 CV(%) Y-计算值 Y-残差
L11	0.528	82.9566							------------------------------------------------------------------
L12	0.983	19.9882							0.0000 1.6540 1.6573 0.0033
L13	0.949	21.9754							10.0000 1.2430 1.2167 -0.0263
L14	0.609	60.9627							20.0000 0.9450 0.9828 0.0378
L15	0.916	24.0898							40.0000 0.7380 0.7392 0.0012
L16	0.572	69.7526							80.0000 0.5740 0.5369 -0.0371
L17	0.934	22.9122							160.0000 0.3770 0.3982 0.0212
L18	0.524	84.3467							==================================================================
L19	0.634	55.9135							数据个数 6
L20	0.906	24.7707							残差平方和 0.00396
L21	0.59	65.2566
L22	0.582	67.1996
L23	0.854	28.6577
L24	0.655	52.121
L25	0.673	49.1502
L26	0.955	21.6113
L27	0.99	19.6009
L28	1.028	17.6154
L29	0.664	50.6055
L30	0.643	54.242
1	0.924	23.559
2	0.879	26.7124
3	0.672	49.3091
4	0.852	28.82
5	0.943	22.3454
6	0.817	31.836
7	0.839	29.9004
8	0.596	63.8537
9	0.778	35.6425
10	0.586	66.2175
11	0.675	48.8347
12	0.8	33.4323
13	0.945	22.2214
14	1.008	18.6365
15	1.012	18.4282
16	0.91	24.4959
17	0.976	20.3827
18	0.895	25.543
19	0.917	24.0228
20	0.725	41.7583
21	0.822	31.3837
22	0.998	19.1668
23	0.902	25.0486
24	0.762	37.3627
25	0.884	26.3409
26	0.676	48.6779
27	0.746	39.1876
28	1.003	18.8999
29	0.931	23.1043
30	0.987	19.766
31	0.944	22.2833
32	0.997	19.2205
33	0.668	49.9515
34	0.734	40.6308
35	0.946	22.1596
36	0.769	36.5978
37	0.928	23.2981
38	1.106	14.0735
39	0.913	24.292
40	0.859	28.2565
41	0.803	33.1438
42	0.811	32.3889
43	0.728	41.3781
44	0.871	27.3186
45	0.909	24.5643
46	0.962	21.1941
47	0.862	28.0187
48	0.968	20.8426
49	0.989	19.6558
50	1.036	17.2209
51	0.974	20.4968
52	0.759	37.6966
53	0.834	30.3281
54	0.633	56.1037
55	0.932	23.0401
56	0.685	47.2976
57	0.926	23.4282
58	0.739	40.0214
59	0.646	53.7005
60	1	19.0596
61	0.718	42.6634
62	0.757	37.9213
63	0.805	32.9532
64	0.734	40.6308
65	0.712	43.4597
66	0.912	24.3598
67	0.78	35.4344
68	0.787	34.7176
69	0.869	27.4725
70	0.861	28.0977
71	0.871	27.3186
72	1.013	18.3764
1	0.565	71.6277
2	0.544	77.7399
3	0.577	68.4582
4	0.57	70.2807
5	0.835	30.242
6	0.565	71.6277
7	0.742	39.6613
8	0.996	19.2745
9	0.758	37.8088
10	0.718	42.6634
11	0.89	25.9024
12	0.775	35.9575
13	0.822	31.3837
14	0.935	22.8485
15	0.899	25.2592
16	0.691	46.4067
17	0.643	54.242
18	0.878	26.7873
19	0.722	42.1431
20	0.497	94.7807
21	0.943	22.3454
22	0.834	30.3281
23	0.661	51.1038
24	0.842	29.6471
25	0.679	48.2118
26	0.719	42.5326
27	0.67	49.6289
28	0.854	28.6577
29	0.523	84.7
30	0.61	60.7482
31	0.806	32.8583
32	0.785	34.9206
33	0.56	73.0145
34	0.909	24.5643
35	0.683	47.5997
36	0.473	105.927
37	0.718	42.6634
38	0.709	43.8652
39	0.918	23.9559
40	0.955	21.6113
41	0.811	32.3889
42	0.959	21.3719
43	0.688	46.8493
44	0.936	22.785
45	0.808	32.6696
46	0.799	33.5291
47	0.876	26.938
48	0.882	26.4888
49	0.633	56.1037
50	0.918	23.9559
51	0.689	46.7011
52	0.842	29.6471
53	0.754	38.2615
54	1.116	13.6641
55	0.923	23.6247
56	0.673	49.1502
57	0.764	37.1422
58	0.625	57.6593
59	0.99	19.6009
60	0.655	52.121
61	0.711	43.5944
62	0.892	25.758
63	0.999	19.1131
64	0.55	75.9141
65	0.848	29.1477
66	0.699	45.2536
67	0.709	43.8652
68	0.694	45.9697
69	0.975	20.4397
70	0.795	33.9198
71	0.927	23.363
72	0.767	36.8143
73	0.92	23.8229
74	0.911	24.4278
75	0.639	54.976
76	0.702	44.831
77	0.839	29.9004
78	0.948	22.0366
79	0.748	38.9534
80	0.883	26.4147
81	0.876	26.938
82	0.833	30.4145
83	0.666	50.277
84	0.76	37.5849
85	0.605	61.8314
86	0.48	102.463
87	0.67	49.6289
88	0.572	69.7526
89	0.493	96.5022
90	0.862	28.0187
91	0.716	42.9267
92	0.761	37.4736
93	0.904	24.9092
94	0.916	24.0898
95	0.697	45.5382
96	0.793	34.1171
97	0.839	29.9004
98	0.774	36.0633
99	0.799	33.5291
100	0.563	72.1776
101	0.728	41.3781
102	0.558	73.5807
103	0.729	41.2523
104	0.62	58.6632
105	0.628	57.0688
106	0.584	66.7058
107	0.771	36.3828
108	0.847	29.2303
109	0.807	32.7638
110	0.507	90.6871
111	0.791	34.3159
112	0.662	50.9369
113	0.896	25.4717
114	0.856	28.4965
115	0.88	26.6376
116	0.819	31.6542
117	0.739	40.0214
118	0.894	25.6144
119	0.996	19.2745
120	0.842	29.6471
121	0.736	40.3856
122	0.79	34.4158
123	0.865	27.7832
124	0.792	34.2163
125	0.776	35.8521
126	0.809	32.5757
127	0.663	50.7708
128	0.662	50.9369
129	0.695	45.8253
130	0.852	28.82
131	0.518	86.5018
132	0.641	54.6073
133	0.727	41.5043
134	0.737	40.2637
135	0.863	27.94
136	0.921	23.7566
137	0.755	38.1477
138	0.885	26.2673
139	0.655	52.121
140	0.978	20.2693
141	0.606	61.6125
142	0.498	94.3581
143	0.938	22.6586
144	0.697	45.5382
145	0.743	39.5422
146	0.768	36.7059
147	0.654	52.2932
148	0.786	34.8189
149	0.889	25.9749
150	0.972	20.6115
151	0.836	30.1562
152	0.802	33.2397
153	0.859	28.2565
154	0.894	25.6144
155	0.671	49.4686
156	1.002	18.953
157	0.823	31.2941
158	0.68	48.0578
159	0.806	32.8583
160	0.903	24.9788
161	0.819	31.6542
162	0.895	25.543
