# Supplementary material for: Acanthopanax senticosus Promotes Survival of Tilapia Infected With Streptococcus iniae by Regulating the PI3K/AKT and Fatty Acid Metabolism Signaling Pathway
Source: Front Physiol. 2021 Jul 9;12:699247. doi: 10.3389/fphys.2021.699247 (PMC8299465; doi:10.3389/fphys.2021.699247)
Supplement: Supplementary file 1 [file Data_Sheet_1.ZIP › Raw data 0h of Infection/Liver/╙π╚▄╛·├╕ú¿LZMú⌐.xls]

## Sheet: Sheet1
	鱼溶菌酶（LZM）
样本编号	OD450nm	浓度（ng/ml）
S1	0.336	7.5
S2	0.556	15
S3	0.867	30
S4	1.208	60
S5	2.256	120
U	0.061
L1	0.768	29.6258
L2	0.879	36.3975
L3	0.926	39.2647
L4	0.661	23.0982
L5	0.979	42.498
L6	1.06	47.4395
L7	1.15	52.93
L8	0.917	38.7157
L9	1.134	51.9539
L10	1.165	53.8451
L11	0.671	23.7083
L12	1.01	44.3892
L13	0.601	19.4379
L14	0.619	20.536
L15	1.026	45.3653
L16	0.753	28.7108
L17	1.207	56.4073
L18	1.074	48.2936
L19	1.202	56.1023
L20	1.072	48.1716
L21	0.771	29.8089
L22	0.784	30.6019
L23	1.096	49.6357
L24	1.196	55.7362
L25	0.691	24.9284
L26	1.203	56.1633
L27	0.853	34.8113
L28	0.771	29.8089
L29	0.76	29.1378
L30	0.812	32.3101
1	0.77	29.7479
2	1.071	48.1105
3	0.835	33.7132
4	0.686	24.6234
5	0.899	37.6176
6	0.841	34.0793
7	0.67	23.6473
8	0.735	27.6127
9	0.748	28.4057
10	1.171	54.2111
11	0.799	31.517
12	0.744	28.1617
13	0.68	24.2574
14	1.032	45.7313
15	1.038	46.0974
16	1.107	50.3068
17	0.638	21.6951
18	0.94	40.1188
19	0.87	35.8484
20	1.232	57.9325
21	0.958	41.2169
22	0.794	31.212
23	0.845	34.3233
24	0.862	35.3604
25	1.199	55.9193
26	0.651	22.4882
27	1.045	46.5244
28	0.563	17.1197
29	0.693	25.0504
30	0.716	26.4536
31	0.934	39.7528
32	1.185	55.0652
33	1.163	53.7231
34	1.098	49.7577
35	1.07	48.0495
36	1.084	48.9036
37	1.007	44.2062
38	0.88	36.4585
39	1.1	49.8797
40	0.916	38.6547
41	1.233	57.9935
42	0.682	24.3794
43	1.248	58.9085
44	0.564	17.1807
45	0.894	37.3126
46	1.054	47.0735
47	0.74	27.9177
48	0.962	41.4609
49	0.849	34.5673
50	1.162	53.6621
51	0.552	16.4486
52	1.205	56.2853
53	0.498	13.1543
54	0.752	28.6498
55	0.715	26.3926
56	0.623	20.78
57	1.057	47.2565
58	0.593	18.9499
59	0.766	29.5038
60	0.923	39.0817
61	0.74	27.9177
62	1.161	53.6011
63	0.863	35.4214
64	0.615	20.292
65	0.819	32.7371
66	1.067	47.8665
67	0.938	39.9968
68	1.137	52.1369
69	1.008	44.2672
70	0.792	31.09
71	0.536	15.4725
72	1.105	50.1847
1	1.006	44.1452
2	0.934	39.7528
3	0.931	39.5698
4	0.661	23.0982
5	0.701	25.5385
6	1.039	46.1584
7	0.868	35.7264
8	0.935	39.8138
9	0.976	42.315
10	1.083	48.8426
11	0.883	36.6415
12	1.241	58.4815
13	1.083	48.8426
14	0.922	39.0207
15	0.759	29.0768
16	1.076	48.4156
17	1.039	46.1584
18	0.579	18.0958
19	1.12	51.0998
20	1	43.7792
21	0.888	36.9465
22	1.21	56.5903
23	0.74	27.9177
24	0.908	38.1666
25	0.84	34.0183
26	0.931	39.5698
27	0.941	40.1798
28	0.758	29.0158
29	0.667	23.4643
30	0.895	37.3736
31	1.125	51.4049
32	1.265	59.9456
33	1.158	53.418
34	0.652	22.5492
35	1.123	51.2828
36	0.675	23.9523
37	0.793	31.151
38	1.135	52.0149
39	1.068	47.9275
40	0.836	33.7742
41	1.164	53.7841
42	1.035	45.9143
43	1.013	44.5722
44	0.989	43.1081
45	0.797	31.395
46	0.818	32.6761
47	0.855	34.9333
48	0.91	38.2886
49	1.057	47.2565
50	0.944	40.3628
51	0.733	27.4907
52	0.733	27.4907
53	0.679	24.1963
54	0.772	29.8699
55	0.929	39.4478
56	1.005	44.0842
57	0.972	42.071
58	1.026	45.3653
59	0.657	22.8542
60	0.751	28.5888
61	1.073	48.2326
62	1.187	55.1872
63	1.119	51.0388
64	0.926	39.2647
65	0.794	31.212
66	1.072	48.1716
67	0.848	34.5063
68	1.162	53.6621
69	0.601	19.4379
70	1.001	43.8402
71	1.06	47.4395
72	0.821	32.8591
73	0.71	26.0875
74	0.714	26.3315
75	1.23	57.8104
76	0.848	34.5063
77	0.915	38.5937
78	0.822	32.9202
79	1.151	52.991
80	0.981	42.62
81	0.748	28.4057
82	0.644	22.0612
83	0.676	24.0133
84	0.566	17.3027
85	0.915	38.5937
86	0.841	34.0793
87	0.706	25.8435
88	0.868	35.7264
89	0.937	39.9358
90	0.708	25.9655
91	0.941	40.1798
92	0.709	26.0265
93	0.739	27.8567
94	0.587	18.5838
95	0.633	21.3901
96	1.066	47.8055
97	0.569	17.4857
98	0.999	43.7181
99	1.148	52.808
100	0.947	40.5459
101	0.994	43.4131
102	0.944	40.3628
103	1.01	44.3892
104	0.956	41.0949
105	0.982	42.681
106	1.011	44.4502
107	0.643	22.0001
108	1.114	50.7338
109	0.565	17.2417
110	0.72	26.6976
111	1.056	47.1955
112	1.004	44.0232
113	0.801	31.639
114	0.824	33.0422
115	0.889	37.0075
116	0.981	42.62
117	1.043	46.4024
118	1.05	46.8294
119	0.811	32.2491
120	0.93	39.5088
121	0.638	21.6951
122	0.786	30.7239
123	0.76	29.1378
124	0.98	42.559
125	0.973	42.132
126	0.711	26.1485
127	0.671	23.7083
128	0.957	41.1559
129	0.566	17.3027
130	0.685	24.5624
131	1.091	49.3307
132	1.085	48.9646
133	0.685	24.5624
134	0.922	39.0207
135	0.902	37.8006
136	0.694	25.1114
137	0.582	18.2788
138	0.629	21.1461
139	0.752	28.6498
140	0.898	37.5566
141	0.984	42.8031
142	0.73	27.3076
143	0.973	42.132
144	1.257	59.4576
145	0.958	41.2169
146	1.122	51.2218
147	0.741	27.9787
148	1.056	47.1955
149	0.858	35.1164
150	0.611	20.048
151	0.686	24.6234
152	0.69	24.8674
153	0.666	23.4033
154	1.047	46.6464
155	0.657	22.8542
156	0.681	24.3184
157	1.184	55.0042
158	0.929	39.4478
159	0.774	29.9919
160	0.603	19.5599
161	0.987	42.9861
162	1.185	55.0652
