# Supplementary material for: Acanthopanax senticosus Promotes Survival of Tilapia Infected With Streptococcus iniae by Regulating the PI3K/AKT and Fatty Acid Metabolism Signaling Pathway
Source: Front Physiol. 2021 Jul 9;12:699247. doi: 10.3389/fphys.2021.699247 (PMC8299465; doi:10.3389/fphys.2021.699247)
Supplement: Supplementary file 1 [file Data_Sheet_1.ZIP › Raw data 0h of Infection/Liver/╙π╕╩╙═╚2⌡Ñú¿TGú⌐.xls]

## Sheet: Sheet1
鱼甘油三酯（TG）
样本号	OD450nm	浓度(mmol/L)
S0	0.362	96
S1	0.667	48
S2	0.776	24
S3	0.959	12
S4	1.22	6
S5	1.744	0
L1	0.868	19.5928
L2	1.183	5.94056
L3	1.123	7.64194
L4	1.15	6.83687
L5	0.974	13.5002
L6	1.153	6.75151
L7	0.921	16.3043
L8	0.867	19.66
L9	1.031	10.9432
L10	0.889	18.2266
L11	0.899	17.6059
L12	0.819	23.1394
L13	0.845	21.192
L14	1.246	4.46972
L15	1.063	9.68897
L16	0.863	19.931
L17	0.704	33.892
L18	1.01	11.8347
L19	1.226	4.90471
L20	1.071	9.39393
L21	1.18	6.01826
L22	0.846	21.1201
L23	0.775	26.8088
L24	1.193	5.68683
L25	1.287	3.66295
L26	1.161	6.52775
L27	1.271	3.96471
L28	0.996	12.4611
L29	0.907	17.1226
L30	1.215	5.15627
1	1.14	7.12722
2	0.966	13.8954
3	0.903	17.3628
4	1.229	4.83764
5	1.14	7.12722
6	0.822	22.9067
7	0.936	15.4649
8	0.844	21.264
9	0.954	14.5063
10	0.882	18.6724
11	0.887	18.353
12	1.124	7.61091
13	1.17	6.28262
14	1.111	8.02186
15	1.175	6.1494
16	0.919	16.4191
17	1.027	11.1087
18	0.882	18.6724
19	1.155	6.69504
20	0.867	19.66
21	1.17	6.28262
22	0.905	17.2423
23	1.097	8.48314
24	0.815	23.4529
25	1.132	7.36607
26	0.964	13.9957
27	1.247	4.44871
28	1.176	6.123
29	1.194	5.6619
30	1.168	6.33649
31	1.146	6.95193
32	1.202	5.46526
33	0.87	19.4589
34	0.881	18.7369
35	1.097	8.48314
36	1.026	11.1504
37	1.23	4.81543
38	1.075	9.24907
39	1.006	12.011
40	0.979	13.258
41	1.161	6.52775
42	0.995	12.5068
43	0.887	18.353
44	1.191	5.73693
45	1.283	3.73687
46	0.902	17.4233
47	1.25	4.38608
48	1.116	7.86185
49	1.134	7.30581
50	1.396	2.00149
51	1.108	8.11904
52	0.994	12.5527
53	1.016	11.5742
54	0.859	20.2053
55	0.98	13.2099
56	0.801	24.581
57	0.921	16.3043
58	1.229	4.83764
59	0.825	22.6762
60	1.129	7.45718
61	0.702	34.1153
62	1.091	8.68696
63	0.967	13.8455
64	0.801	24.581
65	0.843	21.3364
66	1.144	7.00999
67	1.119	7.76702
68	1.12	7.73561
69	0.924	16.1333
70	1.268	4.02312
71	1.068	9.50373
72	1.086	8.85969
1	0.76	28.1777
2	0.723	31.84
3	0.816	23.3742
4	0.863	19.931
5	0.972	13.5981
6	0.769	27.3488
7	0.995	12.5068
8	0.948	14.8201
9	0.886	18.4165
10	0.728	31.32
11	1.172	6.22908
12	1.034	10.8204
13	0.83	22.2966
14	1.07	9.43041
15	1.014	11.6605
16	0.811	23.7703
17	0.626	43.7476
18	0.984	13.0193
19	0.792	25.3321
20	0.801	24.581
21	0.969	13.7461
22	1.108	8.11904
23	0.897	17.7285
24	1.221	5.01795
25	0.924	16.1333
26	0.854	20.5529
27	0.823	22.8297
28	1.016	11.5742
29	0.859	20.2053
30	0.728	31.32
31	1.009	11.8786
32	0.702	34.1153
33	0.688	35.7182
34	0.967	13.8455
35	0.919	16.4191
36	0.739	30.2043
37	0.994	12.5527
38	1.021	11.3607
39	1.103	8.28302
40	0.913	16.7676
41	1	12.2794
42	1.25	4.38608
43	1.127	7.51839
44	1.058	9.87703
45	1.061	9.76385
46	0.925	16.0767
47	1.296	3.50027
48	0.964	13.9957
49	0.774	26.8981
50	1.396	2.00149
51	0.877	18.9967
52	1.139	7.15675
53	0.859	20.2053
54	1.148	6.89422
55	1.097	8.48314
56	0.92	16.3616
57	0.897	17.7285
58	0.651	40.3157
59	1.06	9.80147
60	0.907	17.1226
61	0.983	13.0668
62	0.999	12.3246
63	1.092	8.65273
64	0.733	30.8081
65	1.01	11.8347
66	0.953	14.5582
67	0.824	22.7528
68	0.826	22.5998
69	1.209	5.29728
70	1.125	7.57997
71	1.124	7.61091
72	0.921	16.3043
73	0.921	16.3043
74	0.925	16.0767
75	0.91	16.9443
76	0.749	29.2228
77	0.786	25.8445
78	1.239	4.61875
79	1.081	9.03506
80	0.982	13.1144
81	0.962	14.0966
82	0.959	14.2491
83	1.071	9.39393
84	1.001	12.2343
85	0.861	20.0677
86	0.742	29.9066
87	0.814	23.5319
88	0.692	35.2529
89	0.85	20.8348
90	1.006	12.011
91	0.694	35.0225
92	0.952	14.6102
93	1.203	5.44104
94	1.039	10.6182
95	1.058	9.87703
96	1.012	11.7473
97	1.138	7.18638
98	0.776	26.7198
99	1.012	11.7473
100	0.792	25.3321
101	0.871	19.3923
102	0.867	19.66
103	0.876	19.0621
104	0.925	16.0767
105	0.887	18.353
106	0.872	19.3258
107	1.113	7.95756
108	0.984	13.0193
109	0.974	13.5002
110	0.874	19.1936
111	1.032	10.9022
112	1.119	7.76702
113	1.082	8.99978
114	1.153	6.75151
115	0.947	14.8729
116	0.839	21.6278
117	1.171	6.2558
118	0.99	12.7377
119	0.929	15.8519
120	0.94	15.2474
121	1.196	5.61227
122	0.951	14.6625
123	0.972	13.5981
124	1.176	6.123
125	1.123	7.64194
126	0.946	14.9259
127	0.957	14.3515
128	0.74	30.1048
129	0.781	26.2788
130	1.144	7.00999
131	0.929	15.8519
132	0.886	18.4165
133	0.954	14.5063
134	1.187	5.8381
135	1.204	5.41688
136	0.893	17.9761
137	1.064	9.65169
138	1.194	5.6619
139	0.892	18.0384
140	1.007	11.9667
141	0.839	21.6278
142	0.868	19.5928
143	1.106	8.18434
144	1.055	9.99125
145	1.01	11.8347
146	1.044	10.419
147	0.736	30.5048
148	1.055	9.99125
149	1.086	8.85969
150	1.133	7.33589
151	0.957	14.3515
152	1.128	7.48773
153	1.02	11.4032
154	0.872	19.3258
155	0.822	22.9067
156	1.139	7.15675
157	1.059	9.83919
158	0.769	27.3488
159	0.993	12.5987
160	1.119	7.76702
161	1.139	7.15675
162	0.868	19.5928
