# Supplementary material for: Acanthopanax senticosus Promotes Survival of Tilapia Infected With Streptococcus iniae by Regulating the PI3K/AKT and Fatty Acid Metabolism Signaling Pathway
Source: Front Physiol. 2021 Jul 9;12:699247. doi: 10.3389/fphys.2021.699247 (PMC8299465; doi:10.3389/fphys.2021.699247)
Supplement: Supplementary file 1 [file Data_Sheet_1.ZIP › Raw data 0h of Infection/Liver/╙π╫Θ╓»╤⌡╗»├╕ú¿CATú⌐.xls]

## Sheet: Sheet1
鱼组织氧化酶（CAT）
样本号	OD450nm	浓度（ng/ml）							四参数Logistic曲线拟合
S0	0.322	48
S1	0.577	24							==================================================================
S2	0.809	12							方程: y = (A - D) / [1 + (x/C)^B] + D
S3	0.933	6							------------------------------------------------------------------
S4	1.416	3							A = 1.90289
S5	1.895	0							B = 1.00060
L1	1.166	4.65444							C = 6.36385
L2	0.724	13.2558							D = 0.15829
L3	1.183	4.47173							r^2 = 0.98365
L4	0.887	8.87001							==================================================================
L5	0.755	12.2373
L6	0.827	10.2359
L7	0.631	17.1126
L8	1.128	5.08598							==================================================================
L9	0.696	14.2767							X Y-反应值 Y-平均值 CV(%) Y-计算值 Y-残差
L10	0.959	7.50105							------------------------------------------------------------------
L11	1.152	4.80959							0.0000 1.8950 1.9029 0.0079
L12	0.844	9.82462							3.0000 1.4160 1.3441 -0.0719
L13	0.868	9.27755							6.0000 0.9330 1.0563 0.1233
L14	1.249	3.81634							12.0000 0.8090 0.7627 -0.0463
L15	1.132	5.03897							24.0000 0.5770 0.5237 -0.0533
L16	0.912	8.36505							48.0000 0.3220 0.3623 0.0403
L17	0.827	10.2359							==================================================================
L18	0.687	14.6278							数据个数 6
L19	0.853	9.61504							残差平方和 0.02703
L20	0.579	20.0119
L21	0.956	7.55315
L22	1.152	4.80959
L23	0.884	8.93294
L24	1.077	5.72124
L25	0.629	17.2122
L26	1.08	5.68192
L27	0.835	10.0398
L28	1.231	3.98709
L29	0.743	12.6188
L30	1.205	4.24409
1	0.909	8.42387
2	1.098	5.45132
3	0.938	7.87422
4	1.012	6.64081
5	0.743	12.6188
6	1.032	6.3433
7	1.198	4.31548
8	1.109	5.31469
9	1.256	3.75145
10	0.853	9.61504
11	0.757	12.1752
12	0.84	9.91954
13	1.221	4.08445
14	0.888	8.84914
15	1.072	5.78733
16	1.039	6.24236
17	0.7	14.1244
18	0.951	7.64088
19	0.81	10.6686
20	0.917	8.26805
21	1.172	4.58925
22	0.867	9.29961
23	0.89	8.80759
24	0.779	11.5186
25	1.163	4.68732
26	1.187	4.42962
27	0.732	12.9824
28	0.854	9.59209
29	0.935	7.92918
30	0.996	6.88904
31	1.139	4.95763
32	1.26	3.71474
33	1.074	5.76081
34	0.798	10.9878
35	1.157	4.75368
36	0.771	11.7519
37	0.846	9.77757
38	0.881	8.99639
39	0.665	15.5385
40	1.247	3.83503
41	1.237	3.92954
42	1.018	6.55011
43	0.687	14.6278
44	0.935	7.92918
45	0.747	12.4899
46	0.694	14.3537
47	0.763	11.9914
48	0.822	10.3608
49	0.694	14.3537
50	0.611	18.1489
51	0.701	14.0867
52	0.996	6.88904
53	0.75	12.3943
54	1.063	5.90814
55	1.025	6.44587
56	1.179	4.51417
57	1.221	4.08445
58	0.857	9.52363
59	0.938	7.87422
60	0.596	18.9883
61	1.199	4.30522
62	0.934	7.94759
63	0.836	10.0156
64	1.206	4.23397
65	1.175	4.55695
66	0.887	8.87001
67	1.038	6.25668
68	1.11	5.30242
69	0.711	13.7169
70	0.794	11.0969
71	1.196	4.33605
72	0.996	6.88904
1	0.729	13.0841
2	1.046	6.14302
3	1.426	2.39536
4	0.612	18.0949
5	1.073	5.77405
6	1.058	5.9763
7	1.001	6.81046
8	0.614	17.9877
9	0.727	13.1524
10	1.157	4.75368
11	1.051	6.07301
12	0.776	11.6054
13	0.921	8.19136
14	0.893	8.74568
15	0.823	10.3357
16	1.096	5.4765
17	1.188	4.41914
18	0.945	7.74762
19	0.64	16.6743
20	0.719	13.4306
21	0.955	7.57061
22	1.068	5.84073
23	1.108	5.32698
24	1.149	4.84341
25	1.281	3.52629
26	1.047	6.12895
27	1.015	6.5953
28	0.866	9.32173
29	0.796	11.0422
30	0.68	14.9092
31	0.916	8.28735
32	1.052	6.0591
33	0.706	13.9001
34	1.157	4.75368
35	1.179	4.51417
36	1.141	4.9346
37	0.881	8.99639
38	0.735	12.8819
39	0.684	14.7475
40	1.062	5.92171
41	1.135	5.00397
42	1.034	6.3143
43	0.903	8.54293
44	1.166	4.65444
45	0.75	12.3943
46	1.111	5.29018
47	0.827	10.2359
48	0.67	15.3246
49	1.198	4.31548
50	0.617	17.8285
51	1.137	4.98075
52	1.098	5.45132
53	1.032	6.3433
54	0.586	19.5806
55	0.628	17.2624
56	1.031	6.35785
57	0.898	8.64362
58	1.095	5.48914
59	0.683	14.7877
60	1.101	5.41374
61	1.173	4.57846
62	1.033	6.32878
63	1.013	6.62561
64	1.068	5.84073
65	0.703	14.0116
66	0.976	7.21298
67	0.958	7.51837
68	1.024	6.46066
69	0.753	12.2998
70	1.183	4.47173
71	1.186	4.44011
72	1.026	6.43112
73	0.698	14.2003
74	0.89	8.80759
75	0.767	11.8709
76	0.666	15.4954
77	1.09	5.55271
78	1.044	6.17124
79	0.783	11.4042
80	1.155	4.77597
81	0.817	10.4877
82	0.977	7.19641
83	1.003	6.77928
84	0.88	9.01766
85	1.322	3.17796
86	1.164	4.67634
87	0.799	10.9608
88	0.98	7.14693
89	0.792	11.152
90	0.874	9.14652
91	0.951	7.64088
92	0.813	10.5906
93	1.106	5.35163
94	1.016	6.5802
95	0.763	11.9914
96	1.071	5.80064
97	1.062	5.92171
98	1.033	6.32878
99	1.061	5.93531
100	0.777	11.5763
101	1.04	6.22807
102	1.177	4.53552
103	1.085	5.61697
104	0.566	20.8523
105	0.877	9.08182
106	0.764	11.9611
107	0.876	9.10333
108	1.045	6.15711
109	0.621	17.6195
110	0.629	17.2122
111	0.671	15.2823
112	1.194	4.3567
113	0.764	11.9611
114	0.802	10.8801
115	0.952	7.62324
116	0.663	15.6252
117	0.594	19.1046
118	1.112	5.27797
119	0.724	13.2558
120	0.77	11.7815
121	0.864	9.36615
122	1.149	4.84341
123	1.114	5.25362
124	0.769	11.8112
125	0.649	16.2521
126	0.723	13.2905
127	0.496	26.4888
128	0.669	15.3671
129	0.588	19.4599
130	0.629	17.2122
131	1.123	5.1453
132	1.169	4.62175
133	0.706	13.9001
134	1.097	5.4639
135	0.584	19.7024
136	1.277	3.56164
137	0.911	8.3846
138	0.924	8.13437
139	1.089	5.56551
140	0.747	12.4899
141	0.636	16.867
142	1.058	5.9763
143	0.742	12.6512
144	0.574	20.3289
145	0.92	8.21046
146	1.019	6.53511
147	0.608	18.3123
148	1.168	4.63262
149	0.686	14.6675
150	0.83	10.1618
151	0.741	12.6839
152	0.758	12.1443
153	0.739	12.7494
154	1.104	5.3764
155	1.086	5.60406
156	0.812	10.6165
157	0.7	14.1244
158	1.182	4.48231
159	1.016	6.5802
160	1.123	5.1453
161	1.154	4.78716
162	0.776	11.6054
