# Supplementary material for: Acanthopanax senticosus Promotes Survival of Tilapia Infected With Streptococcus iniae by Regulating the PI3K/AKT and Fatty Acid Metabolism Signaling Pathway
Source: Front Physiol. 2021 Jul 9;12:699247. doi: 10.3389/fphys.2021.699247 (PMC8299465; doi:10.3389/fphys.2021.699247)
Supplement: Supplementary file 1 [file Data_Sheet_1.ZIP › Raw data 0h of Infection/Liver/╙π╕╬╠╟╘¡ú¿Glycogenú⌐.xls]

## Sheet: Sheet1
鱼肝糖原（Glycogen）
样本号	OD450nm	浓度（μg/ml）
S0	0.317	5
S1	0.567	10
S2	0.837	20
S3	1.241	40
S4	2.272	80
S5	0.062
L1	0.965	27.733
L2	0.559	11.5175
L3	0.654	15.3118
L4	0.675	16.1505
L5	0.851	23.1799
L6	0.589	12.7157
L7	0.853	23.2597
L8	0.861	23.5793
L9	0.868	23.8588
L10	0.775	20.1445
L11	0.936	26.5747
L12	1.029	30.2891
L13	0.817	21.8219
L14	0.79	20.7435
L15	0.643	14.8725
L16	1.023	30.0494
L17	0.876	24.1783
L18	0.939	26.6945
L19	0.801	21.1829
L20	0.592	12.8355
L21	0.812	21.6222
L22	0.926	26.1753
L23	0.791	20.7835
L24	0.72	17.9478
L25	0.823	22.0616
L26	0.841	22.7805
L27	0.675	16.1505
L28	0.913	25.6561
L29	0.559	11.5175
L30	0.818	21.8619
1	0.522	10.0398
2	0.529	10.3194
3	1.269	39.8745
4	0.562	11.6374
5	0.559	11.5175
6	0.667	15.831
7	0.521	9.99984
8	0.699	17.1091
9	0.704	17.3088
10	1.169	35.8806
11	0.594	12.9154
12	0.54	10.7587
13	0.518	9.88002
14	0.499	9.12117
15	0.515	9.7602
16	0.515	9.7602
17	0.522	10.0398
18	0.626	14.1935
19	0.491	8.80166
20	0.672	16.0307
21	0.568	11.877
22	0.5	9.16111
23	0.552	11.238
24	0.748	19.0661
25	0.487	8.6419
26	0.604	13.3148
27	0.511	9.60044
28	0.58	12.3563
29	0.578	12.2764
30	0.548	11.0782
31	0.535	10.559
32	0.521	9.99984
33	0.592	12.8355
34	0.624	14.1136
35	0.521	9.99984
36	0.545	10.9584
37	0.501	9.20105
38	0.572	12.0368
39	0.558	11.4776
40	0.535	10.559
41	0.5	9.16111
42	0.491	8.80166
43	0.608	13.4746
44	0.524	10.1197
45	0.484	8.52208
46	0.541	10.7986
47	0.927	26.2153
48	0.582	12.4361
49	0.551	11.198
50	0.668	15.8709
51	0.524	10.1197
52	0.565	11.7572
53	0.552	11.238
54	1.072	32.0065
55	0.577	12.2364
56	0.791	20.7835
57	0.512	9.64038
58	0.56	11.5575
59	1.081	32.3659
60	0.506	9.40075
61	0.878	24.2582
62	0.676	16.1905
63	0.555	11.3578
64	0.688	16.6697
65	0.639	14.7127
66	0.516	9.80014
67	0.669	15.9109
68	0.691	16.7895
69	0.504	9.32087
70	0.481	8.40226
71	0.629	14.3133
72	0.537	10.6389
1	0.842	22.8204
2	1.192	36.7992
3	0.87	23.9387
4	0.901	25.1768
5	0.821	21.9817
6	0.727	18.2274
7	0.58	12.3563
8	0.512	9.64038
9	0.649	15.1121
10	0.823	22.0616
11	0.55	11.1581
12	0.528	10.2794
13	0.606	13.3947
14	0.623	14.0737
15	0.556	11.3977
16	0.796	20.9832
17	0.896	24.9771
18	0.579	12.3163
19	1.186	36.5596
20	0.993	28.8513
21	0.55	11.1581
22	0.549	11.1181
23	1.188	36.6394
24	0.581	12.3962
25	0.75	19.146
26	1.194	36.8791
27	0.85	23.1399
28	0.662	15.6313
29	5.785	220.241
30	0.781	20.3841
31	0.567	11.8371
32	0.778	20.2643
33	1.148	35.0419
34	0.58	12.3563
35	0.633	14.4731
36	1.184	36.4797
37	0.634	14.513
38	0.714	17.7082
39	0.591	12.7956
40	0.595	12.9554
41	0.629	14.3133
42	0.534	10.5191
43	0.671	15.9908
44	0.581	12.3962
45	0.576	12.1965
46	0.63	14.3532
47	0.39	4.76777
48	0.664	15.7112
49	1.162	35.601
50	0.586	12.5959
51	0.604	13.3148
52	0.551	11.198
53	0.801	21.1829
54	0.482	8.4422
55	0.555	11.3578
56	0.774	20.1045
57	0.671	15.9908
58	0.956	27.3735
59	0.539	10.7187
60	1.444	46.8639
61	0.834	22.5009
62	0.561	11.5974
63	0.535	10.559
64	0.983	28.4519
65	0.595	12.9554
66	0.593	12.8755
67	0.766	19.785
68	1.187	36.5995
69	0.503	9.28093
70	0.501	9.20105
71	0.538	10.6788
72	0.631	14.3932
73	0.584	12.516
74	0.67	15.9508
75	0.935	26.5348
76	0.723	18.0676
77	0.791	20.7835
78	0.525	10.1596
79	0.519	9.91996
80	0.651	15.192
81	0.633	14.4731
82	0.674	16.1106
83	0.613	13.6743
84	0.669	15.9109
85	1.137	34.6025
86	1.725	58.0869
87	0.897	25.0171
88	1.05	31.1278
89	1.109	33.4842
90	0.56	11.5575
91	0.801	21.1829
92	0.608	13.4746
93	0.55	11.1581
94	0.568	11.877
95	0.622	14.0337
96	0.513	9.68032
97	0.528	10.2794
98	0.757	19.4255
99	0.564	11.7172
100	0.755	19.3457
101	1.169	35.8806
102	1.141	34.7623
103	0.694	16.9094
104	1.172	36.0004
105	1.198	37.0388
106	1.216	37.7578
107	0.533	10.4791
108	0.64	14.7526
109	0.552	11.238
110	1.199	37.0788
111	0.866	23.7789
112	0.611	13.5944
113	0.549	11.1181
114	0.539	10.7187
115	0.608	13.4746
116	0.882	24.418
117	0.562	11.6374
118	0.568	11.877
119	0.573	12.0767
120	0.541	10.7986
121	0.534	10.5191
122	0.667	15.831
123	0.522	10.0398
124	0.545	10.9584
125	0.585	12.556
126	0.528	10.2794
127	0.707	17.4286
128	0.86	23.5393
129	1.106	33.3644
130	0.528	10.2794
131	1.081	32.3659
132	0.755	19.3457
133	0.646	14.9923
134	0.512	9.64038
135	0.569	11.9169
136	0.635	14.5529
137	0.573	12.0767
138	0.547	11.0383
139	1.132	34.4028
140	0.697	17.0292
141	0.778	20.2643
142	0.985	28.5317
143	0.565	11.7572
144	0.609	13.5145
145	0.683	16.47
146	0.591	12.7956
147	0.806	21.3826
148	0.607	13.4346
149	0.543	10.8785
150	0.527	10.2395
151	0.965	27.733
152	0.614	13.7142
153	0.615	13.7541
154	0.591	12.7956
155	1.106	33.3644
156	0.537	10.6389
157	0.596	12.9953
158	0.713	17.6682
159	0.524	10.1197
160	0.512	9.64038
161	0.671	15.9908
162	0.656	15.3917
