# Supplementary material for: Acanthopanax senticosus Promotes Survival of Tilapia Infected With Streptococcus iniae by Regulating the PI3K/AKT and Fatty Acid Metabolism Signaling Pathway
Source: Front Physiol. 2021 Jul 9;12:699247. doi: 10.3389/fphys.2021.699247 (PMC8299465; doi:10.3389/fphys.2021.699247)
Supplement: Supplementary file 1 [file Data_Sheet_1.ZIP › Raw data 0h of Infection/Liver/╙π▓╣╠σC3(C3).xls]

## Sheet: Sheet1
	鱼补体C3(C3)
样本编号	OD450nm	浓度（ng/ml）
S1	0.299	75									直线回归
S2	0.481	150
S3	0.851	300									==================================================================
S4	1.194	600									方程: y = a + b*x
S5	2.179	1200									------------------------------------------------------------------
U	0.059										a = 0.24846
L1	0.627	233.965									b = 0.00162
L2	0.919	414.442									r^2 = 0.99113
L3	0.852	373.031									==================================================================
L4	0.745	306.898
L5	0.934	423.713
L6	1.046	492.937
L7	0.924	417.532									==================================================================
L8	0.997	462.651									X Y-反应值 Y-平均值 CV(%) Y-计算值 Y-残差
L9	1.001	465.124									------------------------------------------------------------------
L10	1.075	510.861									75.0000 0.2990 0.3698 0.0708
L11	0.836	363.142									150.0000 0.4810 0.4911 0.0101
L12	1.105	529.403									300.0000 0.8510 0.7338 -0.1172
L13	0.691	273.522									600.0000 1.1940 1.2192 0.0252
L14	0.601	217.896									1200.0000 2.1790 2.1900 0.0110
L15	1.124	541.146									==================================================================
L16	0.716	288.974									数据个数 5
L17	1.17	569.577									残差平方和 0.01960
L18	1.033	484.902
L19	1.121	539.292
L20	1.136	548.563
L21	0.752	311.224
L22	0.911	409.497
L23	0.955	436.692
L24	1.007	468.832
L25	0.728	296.39
L26	1.055	498.499
L27	0.919	414.442
L28	0.762	317.405
L29	0.827	357.579
L30	0.756	313.696
1	0.843	367.469
2	1.036	486.756
3	0.862	379.212
4	0.931	421.859
5	0.914	411.352
6	0.895	399.608
7	0.803	342.746
8	0.736	301.335
9	0.548	185.138
10	1.161	564.015
11	0.795	337.801
12	0.669	259.924
13	0.663	256.216
14	0.874	386.629
15	1.094	522.604
16	1.2	588.12
17	0.616	227.167
18	0.837	363.76
19	0.886	394.046
20	1.055	498.499
21	0.942	428.657
22	0.984	454.616
23	0.741	304.425
24	0.862	379.212
25	1.247	617.169
26	0.625	232.729
27	1.174	572.05
28	0.72	291.446
29	0.674	263.015
30	0.596	214.805
31	0.997	462.651
32	0.982	453.38
33	0.985	455.234
34	1.169	568.959
35	1.045	492.319
36	1.136	548.563
37	0.983	453.998
38	0.697	277.23
39	1.168	568.341
40	1.09	520.132
41	0.982	453.38
42	0.722	292.682
43	1.023	478.721
44	0.741	304.425
45	0.983	453.998
46	1.088	518.896
47	0.779	327.912
48	1.045	492.319
49	0.886	394.046
50	1.237	610.988
51	0.684	269.195
52	1.224	602.953
53	0.578	203.68
54	0.559	191.937
55	0.681	267.341
56	0.497	153.616
57	1.12	538.674
58	0.494	151.762
59	0.804	343.364
60	0.916	412.588
61	0.567	196.881
62	1.021	477.485
63	0.758	314.933
64	0.749	309.37
65	0.856	375.503
66	1.184	578.23
67	0.816	350.781
68	1.026	480.575
69	0.747	308.134
70	0.686	270.431
71	0.707	283.411
72	1.176	573.286
1	0.86	377.976
2	0.952	434.838
3	0.898	401.462
4	0.763	318.023
5	0.612	224.694
6	1.13	544.855
7	0.931	421.859
8	0.896	400.226
9	0.866	381.684
10	0.99	458.325
11	0.742	305.043
12	1.079	513.333
13	0.992	459.561
14	0.859	377.358
15	0.981	452.762
16	1.209	593.682
17	1.001	465.124
18	0.61	223.458
19	1.083	515.805
20	1.112	533.729
21	0.862	379.212
22	1.004	466.978
23	0.873	386.011
24	0.799	340.273
25	0.564	195.027
26	0.816	350.781
27	0.893	398.372
28	0.723	293.3
29	0.827	357.579
30	0.929	420.623
31	1.005	467.596
32	1.181	576.376
33	1.093	521.986
34	0.736	301.335
35	1.07	507.77
36	0.897	400.844
37	0.74	303.807
38	0.852	373.031
39	0.964	442.255
40	0.571	199.353
41	0.987	456.471
42	1.206	591.828
43	0.884	392.809
44	1.128	543.619
45	0.565	195.645
46	0.825	356.343
47	1.088	518.896
48	1.086	517.66
49	1.134	547.327
50	0.821	353.871
51	0.782	329.766
52	0.791	335.329
53	0.773	324.204
54	0.83	359.434
55	0.662	255.598
56	0.906	406.407
57	0.954	436.074
58	1.137	549.181
59	0.661	254.98
60	0.945	430.512
61	1.009	470.068
62	0.967	444.109
63	1.227	604.807
64	0.851	372.413
65	0.714	287.737
66	1.122	539.91
67	0.905	405.789
68	1.208	593.064
69	0.567	196.881
70	1.148	555.98
71	1.122	539.91
72	0.829	358.816
73	0.646	245.709
74	0.896	400.226
75	1.188	580.703
76	0.844	368.087
77	0.97	445.963
78	0.837	363.76
79	1.013	472.54
80	1.046	492.937
81	0.768	321.113
82	0.591	211.715
83	0.684	269.195
84	0.702	280.321
85	0.914	411.352
86	0.784	331.002
87	0.769	321.731
88	0.907	407.025
89	0.74	303.807
90	0.707	283.411
91	0.913	410.733
92	0.847	369.941
93	0.598	216.041
94	0.8	340.891
95	0.61	223.458
96	1.206	591.828
97	0.565	195.645
98	1.1	526.313
99	0.931	421.859
100	0.939	426.803
101	1.132	546.091
102	0.965	442.873
103	1.029	482.43
104	0.813	348.926
105	0.906	406.407
106	0.866	381.684
107	0.641	242.618
108	0.859	377.358
109	0.741	304.425
110	0.83	359.434
111	1.118	537.438
112	0.923	416.914
113	0.841	366.232
114	0.74	303.807
115	0.956	437.31
116	0.85	371.795
117	0.972	447.2
118	0.937	425.567
119	0.686	270.431
120	0.842	366.85
121	0.781	329.148
122	0.684	269.195
123	0.715	288.356
124	0.852	373.031
125	0.987	456.471
126	0.838	364.378
127	0.759	315.551
128	1.028	481.812
129	0.694	275.376
130	0.863	379.83
131	1.092	521.368
132	1.166	567.105
133	0.863	379.83
134	0.829	358.816
135	0.852	373.031
136	0.789	334.093
137	0.563	194.409
138	0.579	204.298
139	0.826	356.961
140	0.922	416.296
141	1.055	498.499
142	0.775	325.44
143	0.8	340.891
144	0.982	453.38
145	0.879	389.719
146	1.073	509.625
147	0.767	320.495
148	1.124	541.146
149	0.986	455.853
150	0.731	298.245
151	0.827	357.579
152	0.782	329.766
153	0.808	345.836
154	1.119	538.056
155	0.845	368.705
156	0.937	425.567
157	1.146	554.744
158	0.833	361.288
159	0.642	243.236
160	0.818	352.017
161	1.146	554.744
162	1.114	534.966
