# Supplementary material for: Acanthopanax senticosus Promotes Survival of Tilapia Infected With Streptococcus iniae by Regulating the PI3K/AKT and Fatty Acid Metabolism Signaling Pathway
Source: Front Physiol. 2021 Jul 9;12:699247. doi: 10.3389/fphys.2021.699247 (PMC8299465; doi:10.3389/fphys.2021.699247)
Supplement: Supplementary file 1 [file Data_Sheet_1.ZIP › Raw data 0h of Infection/Liver/╙π│1⁄4╤⌡╗»╬∩╞τ╗»├╕ú¿SODú⌐.xls]

## Sheet: Sheet1
鱼超氧化物歧化酶（SOD）
样本号	OD450nm	浓度（ng/ml）										四参数Logistic曲线拟合
S0	0.358	120
S1	0.657	60										==================================================================
S2	0.832	30										方程: y = (A - D) / [1 + (x/C)^B] + D
S3	0.998	15										------------------------------------------------------------------
S4	1.367	7.5										A = 1.84008
S5	1.835	0										B = 0.78146
L1	1.06	15.9939										C = 24.46250
L2	0.811	31.8012										D = -0.02732
L3	1.011	18.3416										r^2 = 0.98860
L4	0.818	31.191										==================================================================
L5	0.804	32.4243
L6	0.696	43.9862
L7	0.707	42.6147
L8	0.931	22.8659										==================================================================
L9	0.682	45.8076										X Y-反应值 Y-平均值 CV(%) Y-计算值 Y-残差
L10	0.743	38.4607										------------------------------------------------------------------
L11	1.144	12.5684										0.0000 1.8350 1.8401 0.0051
L12	0.738	39.0088										7.5000 1.3670 1.3094 -0.0576
L13	0.989	19.4937										15.0000 0.9980 1.0827 0.0847
L14	1.082	15.0288										30.0000 0.8320 0.8321 0.0001
L15	1.022	17.7892										60.0000 0.6570 0.5918 -0.0652
L16	0.903	24.6903										120.0000 0.3580 0.3909 0.0329
L17	0.792	33.5236										==================================================================
L18	0.631	53.2545										数据个数 6
L19	0.789	33.8048										残差平方和 0.01584
L20	0.657	49.2888
L21	0.733	39.5659
L22	1.109	13.9125
L23	0.924	23.3091
L24	1.189	10.9948
L25	0.588	60.718
L26	1.194	10.8299
L27	0.926	23.1816
L28	1.175	11.4669
L29	0.671	47.3018
L30	1.014	18.1894
1	0.987	19.6016
2	1.109	13.9125
3	0.903	24.6903
4	0.862	27.6296
5	0.582	61.8614
6	1.146	12.4949
7	1.043	16.7762
8	1.226	9.81791
9	1.079	15.1573
10	0.912	24.0887
11	0.92	23.5662
12	0.671	47.3018
13	1.033	17.252
14	1.009	18.4437
15	1.09	14.6904
16	1.236	9.51652
17	0.708	42.4925
18	1.073	15.4173
19	0.907	24.4211
20	0.841	29.2726
21	1.087	14.8165
22	1.003	18.7531
23	0.781	34.5673
24	0.881	26.2255
25	1.073	15.4173
26	1.152	12.2765
27	0.914	23.957
28	0.785	34.1837
29	0.827	30.4248
30	1.147	12.4583
31	1.183	11.1953
32	1.208	10.378
33	1.087	14.8165
34	0.829	30.2573
35	1.075	15.3302
36	0.89	25.5861
37	0.959	21.1737
38	0.894	25.3071
39	0.876	26.5877
40	1.132	13.0168
41	1.146	12.4949
42	1.136	12.8659
43	0.767	35.9479
44	0.902	24.7581
45	0.827	30.4248
46	0.714	41.7679
47	0.785	34.1837
48	0.762	36.4558
49	0.799	32.8775
50	0.781	34.5673
51	0.757	36.9717
52	1.106	14.0329
53	0.745	38.2438
54	1.077	15.2436
55	1.011	18.3416
56	1.039	16.9651
57	1.236	9.51652
58	1.086	14.8588
59	0.874	26.7341
60	0.699	43.6071
61	1.145	12.5316
62	0.906	24.4881
63	0.809	31.9779
64	1.051	16.4039
65	1.028	17.4943
66	0.935	22.6164
67	1.195	10.7971
68	0.855	28.1663
69	0.772	35.4479
70	0.724	40.5918
71	0.939	22.3695
72	1.077	15.2436
1	0.857	28.0118
2	1.131	13.0547
3	1.121	13.439
4	0.687	45.1471
5	1.176	11.4327
6	1.037	17.0602
7	1.108	13.9525
8	0.8	32.7863
9	0.661	48.711
10	1.124	13.3228
11	1.032	17.3002
12	0.712	42.0078
13	1.059	16.039
14	0.818	31.191
15	0.755	37.1804
16	1.05	16.4501
17	1.138	12.791
18	0.808	32.0666
19	0.561	66.0863
20	0.746	38.136
21	0.818	31.191
22	1.052	16.3579
23	0.98	19.984
24	1.006	18.5978
25	1.029	17.4456
26	1.156	12.1325
27	1.003	18.7531
28	1.016	18.0886
29	0.908	24.3543
30	0.83	30.1739
31	0.669	47.5797
32	1.078	15.2004
33	0.913	24.0228
34	1.001	18.8572
35	1.014	18.1894
36	1.166	11.7785
37	1.076	15.2869
38	0.701	43.3565
39	0.784	34.2792
40	1.122	13.4002
41	1.004	18.7012
42	1.102	14.195
43	0.713	41.8876
44	1.228	9.75708
45	0.684	45.542
46	1.034	17.2038
47	0.979	20.0392
48	0.687	45.1471
49	1.218	10.064
50	0.503	79.8801
51	1.105	14.0733
52	1.101	14.2357
53	1.162	11.9191
54	0.717	41.411
55	0.793	33.4305
56	1.086	14.8588
57	0.823	30.7628
58	1.022	17.7892
59	0.89	25.5861
60	1.276	8.37683
61	1.038	17.0126
62	1.112	13.7928
63	1.42	5.02379
64	1.148	12.4218
65	0.6	58.5102
66	0.957	21.2905
67	1.142	12.6423
68	1.125	13.2842
69	0.76	36.6612
70	1.261	8.79222
71	1.097	14.3997
72	1.105	14.0733
73	0.686	45.2783
74	0.695	44.1134
75	0.74	38.7885
76	0.741	38.6789
77	0.953	21.5258
78	1.165	11.8136
79	0.762	36.4558
80	1.184	11.1617
81	0.889	25.6564
82	1.116	13.6347
83	1.069	15.5928
84	0.715	41.6485
85	1.518	3.28843
86	1.238	9.45705
87	0.802	32.6048
88	1.017	18.0384
89	0.701	43.3565
90	0.742	38.5696
91	1.149	12.3853
92	0.897	25.0998
93	1.024	17.6904
94	0.967	20.7128
95	0.797	33.0607
96	1.139	12.7537
97	0.978	20.0945
98	1.047	16.5891
99	1.179	11.3304
100	0.854	28.2438
101	1.131	13.0547
102	1.148	12.4218
103	0.883	26.082
104	0.783	34.3749
105	0.704	42.9837
106	0.695	44.1134
107	0.86	27.7818
108	1.001	18.8572
109	0.711	42.1284
110	0.72	41.0576
111	0.724	40.5918
112	1.099	14.3175
113	0.823	30.7628
114	0.774	35.2501
115	0.974	20.3173
116	0.773	35.3488
117	0.733	39.5659
118	1.197	10.7318
119	0.676	46.6155
120	0.631	53.2545
121	0.832	30.0079
122	1.065	15.77
123	1.087	14.8165
124	0.568	64.6381
125	0.799	32.8775
126	0.756	37.0759
127	0.595	59.4176
128	0.681	45.9411
129	0.779	34.7609
130	0.568	64.6381
131	1.123	13.3614
132	1.109	13.9125
133	0.738	39.0088
134	1.169	11.6739
135	0.61	56.747
136	1.107	13.9927
137	0.911	24.1548
138	0.769	35.747
139	1.027	17.5432
140	0.771	35.5473
141	0.608	57.0942
142	0.986	19.6558
143	0.792	33.5236
144	0.809	31.9779
145	1.093	14.5652
146	1.267	8.62438
147	0.768	35.8473
148	1.195	10.7971
149	0.723	40.7077
150	0.836	29.6787
151	0.653	49.8749
152	0.821	30.9333
153	0.576	63.0324
154	1.082	15.0288
155	1.246	9.22188
156	0.727	40.2465
157	0.663	48.4252
158	1.081	15.0715
159	0.842	29.192
160	1.083	14.9861
161	1.147	12.4583
162	0.842	29.192
