# Supplementary material for: Acanthopanax senticosus Promotes Survival of Tilapia Infected With Streptococcus iniae by Regulating the PI3K/AKT and Fatty Acid Metabolism Signaling Pathway
Source: Front Physiol. 2021 Jul 9;12:699247. doi: 10.3389/fphys.2021.699247 (PMC8299465; doi:10.3389/fphys.2021.699247)
Supplement: Supplementary file 1 [file Data_Sheet_1.ZIP › Raw data 0h of Infection/Serum/╙π╚▄╛·├╕ú¿LZMú⌐.xls]

## Sheet: Sheet1
	鱼溶菌酶（LZM）
样本编号	OD450nm	浓度(ng/ml)
S1	0.311	7.5
S2	0.5	15
S3	0.822	30
S4	1.225	60
S5	2.228	120
U	0.044
Y1-1	0.814	34.2512
Y1-3	1.015	46.3674
Y1-4	0.919	40.5806
Y1-5	1.064	49.3211
Y1-6	0.811	34.0704
Y1-7	0.807	33.8293
Y1-8	0.955	42.7506
Y1-9	1.06	49.08
Y1-10	0.945	42.1478
Y2-1	0.893	39.0133
Y2-2	1.129	53.2392
Y2-3	0.683	26.3546
Y2-4	1.004	45.7043
Y2-5	0.972	43.7754
Y2-6	0.81	34.0101
Y2-7	0.751	30.4536
Y2-8	0.945	42.1478
Y2-9	1.218	58.6041
Y2-10	1.038	47.7538
Z1	0.964	43.2931
Z2	0.722	28.7055
Z3	1.034	47.5127
Z4	1.042	47.9949
Z5	0.895	39.1339
Z6	0.94	41.8464
Z7	0.76	30.9961
Z8	0.711	28.0425
Z9	0.948	42.3287
Z10	0.939	41.7862
1	0.91	40.0381
2	0.877	38.0488
3	0.836	35.5774
4	1.014	46.3071
5	0.845	36.1199
6	0.914	40.2792
7	0.928	41.1231
8	1.197	57.3382
9	1.096	51.25
10	0.948	42.3287
11	0.831	35.276
12	0.857	36.8432
13	1.167	55.5298
14	1.036	47.6333
15	0.911	40.0983
16	0.866	37.3858
17	0.903	39.6161
18	0.647	24.1846
19	0.876	37.9886
20	0.693	26.9574
21	0.896	39.1941
22	1.15	54.5051
23	1.085	50.5869
24	0.768	31.4784
25	1.057	48.8991
26	1.232	59.448
27	0.938	41.7259
28	0.937	41.6656
29	1.162	55.2285
30	1.039	47.8141
31	1.161	55.1682
32	0.823	34.7937
33	0.891	38.8927
34	0.964	43.2931
35	1.033	47.4524
36	1.06	49.08
37	0.976	44.0165
38	0.927	41.0628
39	0.936	41.6053
40	0.829	35.1554
41	1.031	47.3319
42	0.667	25.3902
43	1.015	46.3674
44	1.063	49.2608
45	0.986	44.6193
46	1.028	47.151
47	1.014	46.3071
48	1.239	59.87
49	0.906	39.7969
50	0.911	40.0983
51	0.688	26.656
52	1.009	46.0057
53	0.921	40.7011
54	0.789	32.7443
55	0.786	32.5634
56	1.002	45.5838
57	0.937	41.6656
58	0.979	44.1973
59	0.953	42.6301
60	0.636	23.5215
61	0.678	26.0532
62	1.016	46.4277
63	0.669	25.5107
64	0.773	31.7798
65	1.095	51.1897
66	1.147	54.3243
67	0.956	42.8109
68	0.84	35.8185
69	0.84	35.8185
70	0.902	39.5558
71	0.983	44.4384
72	1.009	46.0057
1	1.06	49.08
2	0.92	40.6408
3	0.697	27.1985
4	1.055	48.7786
5	1.059	49.0197
6	0.825	34.9143
7	0.962	43.1726
8	0.906	39.7969
9	1.007	45.8852
10	0.984	44.4987
11	0.974	43.8959
12	1.119	52.6364
13	1.028	47.151
14	1.051	48.5374
15	1.018	46.5482
16	0.905	39.7367
17	1.003	45.644
18	0.807	33.8293
19	1.001	45.5235
20	1.048	48.3566
21	0.848	36.3007
22	1.034	47.5127
23	0.965	43.3534
24	0.896	39.1941
25	1.105	51.7925
26	1.032	47.3921
27	1.152	54.6257
28	1.136	53.6612
29	1.049	48.4169
30	0.575	19.8445
31	1.055	48.7786
32	1.01	46.066
33	1.011	46.1263
34	1.038	47.7538
35	0.84	35.8185
36	0.968	43.5343
37	0.777	32.0209
38	1.138	53.7817
39	0.542	17.8552
40	1.031	47.3319
41	1.133	53.4804
42	1.052	48.5977
43	0.806	33.769
44	1.089	50.8281
45	1.044	48.1155
46	0.927	41.0628
47	1.199	57.4588
48	1.237	59.7494
49	1.069	49.6225
50	0.746	30.1522
51	1.082	50.4061
52	1.192	57.0368
53	1.131	53.3598
54	0.919	40.5806
55	0.932	41.3642
56	0.998	45.3426
57	0.672	25.6916
58	0.67	25.571
59	1.204	57.7602
60	0.702	27.4999
61	0.906	39.7969
62	0.912	40.1586
63	0.982	44.3782
64	1.018	46.5482
65	1.182	56.434
66	1.026	47.0305
67	0.592	20.8692
68	0.944	42.0876
69	0.832	35.3363
70	0.587	20.5678
71	0.949	42.3889
72	1.075	49.9841
73	1.209	58.0616
74	1.061	49.1402
75	1.115	52.3953
76	0.989	44.8001
77	1.009	46.0057
78	0.887	38.6516
79	0.881	38.29
80	0.737	29.6097
81	0.952	42.5698
82	0.809	33.9498
83	0.895	39.1339
84	0.933	41.4245
85	0.6	21.3515
86	1.024	46.9099
87	0.606	21.7131
88	0.729	29.1275
89	0.739	29.7303
90	0.781	32.262
91	1.211	58.1821
92	1.09	50.8883
93	1.196	57.2779
94	0.548	18.2169
95	0.947	42.2684
96	0.927	41.0628
97	0.605	21.6528
98	1.061	49.1402
99	1.015	46.3674
100	0.695	27.078
101	0.979	44.1973
102	1.157	54.9271
103	1.036	47.6333
104	1.064	49.3211
105	1.011	46.1263
106	0.736	29.5494
107	0.676	25.9327
108	0.757	30.8153
109	0.631	23.2201
110	0.658	24.8477
111	1.087	50.7075
112	0.875	37.9283
113	0.796	33.1662
114	0.992	44.981
115	1.088	50.7678
116	1.045	48.1758
117	1.005	45.7646
118	0.992	44.981
119	1.003	45.644
120	0.963	43.2329
121	0.859	36.9638
122	0.907	39.8572
123	0.879	38.1694
124	0.699	27.3191
125	1.119	52.6364
126	1.088	50.7678
127	0.968	43.5343
128	1.113	52.2748
129	0.87	37.6269
130	0.815	34.3115
131	0.861	37.0844
132	0.954	42.6903
133	1.018	46.5482
134	1.061	49.1402
135	1.188	56.7957
136	0.772	31.7195
137	1.121	52.757
138	1.126	53.0584
139	0.846	36.1802
140	0.772	31.7195
141	1.053	48.658
142	0.839	35.7582
143	1.164	55.349
144	0.828	35.0951
145	1.016	46.4277
146	1.156	54.8668
147	0.929	41.1834
148	1.157	54.9271
149	1.202	57.6396
150	1.008	45.9454
151	0.825	34.9143
152	0.744	30.0317
153	1.149	54.4448
154	0.788	32.684
155	1.069	49.6225
156	1.05	48.4772
157	0.723	28.7658
158	0.97	43.6548
159	0.777	32.0209
160	0.858	36.9035
161	0.939	41.7862
162	0.822	34.7335
