# Supplementary material for: Acanthopanax senticosus Promotes Survival of Tilapia Infected With Streptococcus iniae by Regulating the PI3K/AKT and Fatty Acid Metabolism Signaling Pathway
Source: Front Physiol. 2021 Jul 9;12:699247. doi: 10.3389/fphys.2021.699247 (PMC8299465; doi:10.3389/fphys.2021.699247)
Supplement: Supplementary file 1 [file Data_Sheet_1.ZIP › Raw data 0h of Infection/Serum/╙π▓╣╠σC3(C3).xls]

## Sheet: Sheet1
	鱼补体C3(C3)
样本编号	OD450nm	浓度
S1	0.324	75
S2	0.575	150
S3	0.811	300
S4	1.276	600
S5	2.225	1200
U	0.049
Y1-1	0.94	402.394
Y1-3	1.132	520.01
Y1-4	0.705	258.435
Y1-5	0.811	323.37
Y1-6	0.989	432.41
Y1-7	0.972	421.996
Y1-8	0.827	333.171
Y1-9	1.073	483.868
Y1-10	0.894	374.215
Y2-1	1.058	474.679
Y2-2	1.152	532.262
Y2-3	0.868	358.287
Y2-4	0.941	403.006
Y2-5	1.06	475.904
Y2-6	1.015	448.338
Y2-7	0.637	216.779
Y2-8	0.839	340.522
Y2-9	1.048	468.553
Y2-10	0.815	325.82
Z1	1.022	452.626
Z2	0.685	246.184
Z3	0.972	421.996
Z4	0.915	387.079
Z5	0.955	411.582
Z6	0.679	242.508
Z7	0.822	330.108
Z8	0.612	201.465
Z9	1.074	484.48
Z10	0.971	421.384
1	0.829	334.396
2	0.808	321.532
3	0.776	301.929
4	0.966	418.321
5	0.709	260.886
6	0.731	274.363
7	0.987	431.185
8	1.134	521.236
9	1.174	545.739
10	1.133	520.623
11	0.708	260.273
12	0.714	263.949
13	1.07	482.03
14	1	439.149
15	1.105	503.471
16	0.913	385.854
17	0.648	223.518
18	0.657	229.031
19	0.922	391.367
20	0.773	300.091
21	0.651	225.356
22	1.33	641.303
23	1.158	535.938
24	0.68	243.121
25	1.068	480.805
26	1.101	501.02
27	1	439.149
28	1.076	485.705
29	0.949	407.907
30	1.047	467.94
31	1.151	531.65
32	0.774	300.704
33	0.921	390.754
34	0.739	279.263
35	1.194	557.991
36	1.069	481.417
37	0.885	368.701
38	0.733	275.588
39	1.1	500.408
40	0.713	263.336
41	1.144	527.361
42	0.841	341.747
43	0.959	414.033
44	1.057	474.066
45	1.125	515.722
46	1.154	533.487
47	1.054	472.229
48	1.16	537.163
49	0.832	336.234
50	0.845	344.198
51	0.645	221.68
52	0.835	338.072
53	0.865	356.449
54	0.907	382.178
55	0.948	407.294
56	1.133	520.623
57	0.966	418.321
58	0.972	421.996
59	0.738	278.651
60	0.919	389.529
61	0.748	284.777
62	1.128	517.56
63	0.752	287.227
64	0.786	308.055
65	1.075	485.093
66	1.037	461.815
67	1.128	517.56
68	1.034	459.977
69	1.017	449.563
70	0.642	219.842
71	0.935	399.331
72	1.023	453.238
1	0.888	370.539
2	1.041	464.265
3	0.852	348.486
4	1.158	535.938
5	1.061	476.517
6	1.046	467.328
7	1.067	480.192
8	1.011	445.887
9	1.135	521.848
10	0.867	357.675
11	1.046	467.328
12	1.078	486.931
13	0.878	364.413
14	1.216	571.468
15	0.864	355.837
16	0.955	411.582
17	1.051	470.391
18	0.792	311.731
19	0.889	371.152
20	0.939	401.781
21	0.803	318.469
22	0.994	435.473
23	1.137	523.073
24	0.917	388.304
25	1.145	527.974
26	1.025	454.463
27	1.007	443.437
28	1.132	520.01
29	1.109	505.921
30	0.54	157.358
31	1.157	535.325
32	1.038	462.427
33	0.881	366.251
34	0.871	360.125
35	0.807	320.919
36	1.049	469.166
37	0.841	341.747
38	1.018	450.175
39	0.593	189.826
40	1.049	469.166
41	0.925	393.205
42	1.113	508.371
43	0.848	346.035
44	1.113	508.371
45	1.221	574.531
46	0.902	379.115
47	1.168	542.064
48	1.205	564.729
49	1.223	575.756
50	0.95	408.519
51	1.043	465.49
52	1.138	523.686
53	0.983	428.735
54	0.9	377.89
55	0.868	358.287
56	1.001	439.761
57	0.621	206.978
58	0.747	284.164
59	0.984	429.347
60	0.776	301.929
61	1.123	514.497
62	0.794	312.956
63	1.208	566.567
64	1.036	461.202
65	1.09	494.282
66	1.213	569.63
67	0.784	306.83
68	0.948	407.294
69	1.005	442.212
70	0.741	280.489
71	0.774	300.704
72	1.173	545.126
73	1.131	519.398
74	1.218	572.693
75	1.112	507.759
76	0.91	384.016
77	0.987	431.185
78	0.934	398.718
79	1.046	467.328
80	0.682	244.346
81	0.835	338.072
82	0.864	355.837
83	0.877	363.801
84	0.9	377.89
85	0.727	271.912
86	0.969	420.159
87	0.569	175.124
88	0.686	246.796
89	0.604	196.564
90	0.947	406.682
91	1.103	502.245
92	1.005	442.212
93	1.119	512.047
94	0.706	259.048
95	1.026	455.076
96	1.136	522.461
97	0.616	203.915
98	1.135	521.848
99	0.967	418.933
100	0.885	368.701
101	0.899	377.277
102	1.22	573.918
103	0.854	349.711
104	0.908	382.791
105	0.863	355.224
106	0.717	265.786
107	0.881	366.251
108	0.767	296.416
109	0.775	301.317
110	0.623	208.203
111	0.901	378.503
112	0.673	238.833
113	0.675	240.058
114	1.132	520.01
115	1.081	488.768
116	1.188	554.315
117	0.962	415.87
118	1.032	458.752
119	0.861	353.999
120	1.014	447.725
121	0.736	277.426
122	0.884	368.089
123	1.027	455.689
124	0.727	271.912
125	0.87	359.512
126	1.102	501.633
127	1.047	467.94
128	1.004	441.599
129	0.948	407.294
130	0.83	335.009
131	0.851	347.873
132	0.869	358.9
133	1.06	475.904
134	1.023	453.238
135	1.006	442.824
136	0.715	264.561
137	1.104	502.858
138	0.984	429.347
139	0.981	427.51
140	0.678	241.896
141	0.966	418.321
142	0.754	288.452
143	1.021	452.013
144	0.79	310.505
145	1.175	546.352
146	1.111	507.146
147	0.88	365.638
148	1.193	557.378
149	1.114	508.984
150	0.863	355.224
151	0.757	290.29
152	0.615	203.303
153	0.974	423.222
154	0.934	398.718
155	1.036	461.202
156	0.969	420.159
157	0.768	297.028
158	1.07	482.03
159	0.777	302.542
160	0.911	384.628
161	0.816	326.433
162	0.805	319.694
