# Supplementary material for: Acanthopanax senticosus Promotes Survival of Tilapia Infected With Streptococcus iniae by Regulating the PI3K/AKT and Fatty Acid Metabolism Signaling Pathway
Source: Front Physiol. 2021 Jul 9;12:699247. doi: 10.3389/fphys.2021.699247 (PMC8299465; doi:10.3389/fphys.2021.699247)
Supplement: Supplementary file 2 [file Data_Sheet_2.ZIP]

Archive with 6 entries (5 files):
- Raw data 24h, 48h and 96h of Infection/Blood.xlsx
- Raw data 24h, 48h and 96h of Infection/Gene expression.xlsx
- Raw data 24h, 48h and 96h of Infection/Liver.xlsx
- Raw data 24h, 48h and 96h of Infection/Raw data of  survival.xlsx
- Raw data 24h, 48h and 96h of Infection/Serum.xlsx
- Raw data 24h, 48h and 96h of Infection/
