# Supplementary material for: Acanthopanax senticosus Promotes Survival of Tilapia Infected With Streptococcus iniae by Regulating the PI3K/AKT and Fatty Acid Metabolism Signaling Pathway
Source: Front Physiol. 2021 Jul 9;12:699247. doi: 10.3389/fphys.2021.699247 (PMC8299465; doi:10.3389/fphys.2021.699247)
Supplement: Supplementary file 2 [file Data_Sheet_2.ZIP › Raw data 24h, 48h and 96h of Infection/Blood.xlsx]

## Sheet: Sheet1
编号（24h）						48h						96h
1	181.75	1.87	84	23.1			215	2.38	93	27.6			166.96	1.56	68	20.9
2	190.55	1.9	81	23.7			157.49	1.38	51	16.4			229.91	2.4	113	35.9
3	171.87	1.63	77	21.8			147.29	1.33	64	20.9			198.3	1.95	91	28.9
4	205.36	2.16	97	27.5			189.82	1.8	72	23.1			201.2	2	95	30
5	201.11	1.78	81	25.1			235.41	2.56	101	32.7			195.7	1.9	98	30.8
6	205.43	2.14	99	30.3			142.35	1.26	51	16.3			220.74	2.16	88	29.3
7	228.48	2.31	98	30.2			180.62	1.82	78	21.8			175.18	1.66	73	24.5
8	142.64	1.26	56	18.3			189.12	1.81	80	25.4			145.8	1.28	60	20
9	224.84	2.21	98	31.3			165.73	1.6	69	22.3			154	1.37	58	19
10	177.32	1.73	81	23			134.61	1.26	52	15.5			186.12	1.88	83	24.3
11	186.48	1.92	85	25			172.61	1.61	65	20.2			181.91	1.76	86	25.4
12	183.7	1.72	73	22.2			205.2	2.06	86	25.2			151.59	1.4	69	20
13	188.93	1.93	76	22.8			152.87	1.38	58	17.2			164.19	1.61	71	20
14	205.94	2.19	101	31.2			252.89	2.38	105	31.1			214.97	2.09	85	26.6
15	209.85	2.23	99	31.4			152.42	1.42	74	20.8			205.54	2.07	90	29.7
16	252.9	2.66	97	30.7			199.49	1.81	86	27.8			198.3	1.95	79	25.7
17	136.12	1.28	62	19.2			238.76	2.7	112	36.5			201.45	2.08	93	30.5
18	211.36	2.27	97	30.5			155.83	1.77	66	23.3			190.45	1.89	71	24.7
19	175.48	1.83	83	24.3			158.73	1.5	66	18.2			180.98	1.82	66	19.7
20	182.45	1.88	83	26.2			159.08	1.54	60	19			173.82	1.62	73	22.4
21	198.6	2.07	80	22.4			173.85	1.57	58	19.3			132.3	1.17	48	15.3
22	214.63	2.08	83	27.7			206.68	2.2	95	29			184.73	1.76	76	23.2
23	277.93	2.35	86	27.6			146.32	1.28	50	16.8			192.43	1.77	78	24
24	206.51	2.05	84	28.9			161.34	1.61	64	20.6			172.37	1.62	59	19.8
25	211.84	2.35	98	30.3			194.5	1.9	87	27.1			151.38	1.45	57	15.8
26	211.14	2.22	89	28.8			184.38	1.78	70	21.9			171.71	1.87	80	25.6
27	192.8	1.99	94	28.7			177.52	1.63	67	19.9			215.01	1.95	76	25.8
28	217.19	2.3	98	28.8			204.29	2.1	93	27.6			205.61	1.94	95	32
29	230.55	2.5	96	30.1			185.59	1.64	69	21.1			190.71	1.77	76	25.6
30	197.41	2.02	96	26.5			192.43	1.81	77	22.9			119.94	1.1	44	13.3
31	180.16	1.79	67	21.2			171.24	1.64	72	21.4			196.07	2	84	23
32	204.89	2.24	87	27.1			166.11	1.53	62	20.1			188.85	1.92	91	29.3
33	217.73	2.17	83	25.7			139.4	1.16	49	15.2			217.87	2.22	104	34.5
34	191.56	1.91	87	25.8			219.06	2.2	85	28.6			197.77	1.89	81	27.1
35	199.54	1.76	57	18			198.5	2.02	83	29			202.94	2.06	89	27.8
36	199.33	2.16	100	31			195.64	2.01	90	29.8			184.72	1.83	70	21.4
37	211.4	2.2	92	26.3			200.26	2.11	83	23.4			233.65	2.31	98	31.2
38	234.48	2.7	102	30.3			182.69	1.8	81	24.6			196.85	1.84	69	23.9
39	210.08	2.36	110	30.1			160.2	1.39	62	19.4			205.19	2.01	81	27.5
40	194.18	1.91	86	25.7			207.64	2.11	86	27.6			201.36	2.01	82	26.2
41	205.08	2.09	88	24.8			175	1.63	71	23.7			210.64	2.02	83	26.8
42	210.02	2.01	80	26			180.59	1.75	72	24			176.25	1.68	58	18.8
43	196.27	2.02	82	24.2			180.24	1.62	66	21.4			195.75	2.07	88	25.6
44	193.01	2.03	86	24.7			187.18	1.65	62	20.4			244.71	2.39	89	29.4
45	241.81	2.77	109	32.7			206.14	2.01	80	26.6			228.47	2.43	108	37.7
46	218.25	2.3	87	25			202.52	2.17	84	25.5			191.16	1.69	65	21.3
47	217.22	2.24	87	25.2			183.93	1.83	66	20.9			208.32	2.06	92	29.8
48	234.19	2.57	98	30.5			165.64	1.63	72	21.4			210.74	2.14	93	30.9
49	200.14	1.93	74	21.9			198.96	2.02	85	27.8			221.2	2.32	107	34.1
50	227.41	2.47	104	30.5			186.57	1.96	78	23.3			228.92	2.36	105	32.7
51	166.92	1.58	68	19.3			163.02	1.53	60	19.3			247.27	2.6	96	33.6
52	226.92	2.63	111	31.5			171.16	1.54	69	21.5			222.79	2.32	89	27.9
53	224.44	2.5	90	25.7			180.2	1.79	67	20.9			232.91	2.56	88	27
54	192.87	1.96	86	25			188.01	1.83	67	18.9			205.32	2.02	84	26.2
