# Supplementary material for: Acanthopanax senticosus Promotes Survival of Tilapia Infected With Streptococcus iniae by Regulating the PI3K/AKT and Fatty Acid Metabolism Signaling Pathway
Source: Front Physiol. 2021 Jul 9;12:699247. doi: 10.3389/fphys.2021.699247 (PMC8299465; doi:10.3389/fphys.2021.699247)
Supplement: Supplementary file 2 [file Data_Sheet_2.ZIP › Raw data 24h, 48h and 96h of Infection/Gene expression.xlsx]

## Sheet: Sheet1
0h	FAS	LPL	PPAR	PI3K	AKT	Caspase-9		24h	FAS	LPL	PPAR	PI3K	AKT	Caspase-9		48h	FAS	LPL	PPAR	PI3K	AKT	Caspase-9		96h	FAS	LPL	PPAR	PI3K	AKT	Caspase-9
1	1	1	0.88	0.89	1	1		1	1	1.543	1.43	1.32	2.1	2		1	1.468	1.389	1.89	1.32	1.66	2.86		1	1.769	1.736	2.25	1.21	1.35	2.74
1	1.2221	1.321	1.05	1	1.13	1.23		1	1.332	1.465	1.58	1.45	2.51	1.84		1	1.328	1.254	1.49	1.66	1.27	3.12		1	1.948	1.805	2.01	1.22	2.2	3.13
1	1.283	0.954	1.54	1.73	1.33	1.26		1	1.894	1.093	1.96	2.01	2.64	2.47		1	1.576	1.398	1.9	1.67	1.03	2.34		1	1.623	1.751	2.36	1.07	1.3	2.53
1	0.694	1.521	0.97	0.75	0.92	1.3		1	1.367	1.234	1.37	0.94	2.12	1.79		1	1.478	1.613	2.12	2.02	0.45	1.97		1	2.161	2.368	1.95	1.68	1.46	1.92
1	0.791	1.243	1.13	0.92	1.25	0.73		1	1.233	1.256	1.42	1.55	2.83	1.91		1	1.683	1.382	1.93	1.31	1.36	2.5		1	1.943	1.458	1.87	1.61	1.76	2.65
1	1.002	1.321	0.85	1.02	1.58	0.92		1	1.312	1.432	1.59	1.6	1.98	2.31		1	1.698	1.531	1.88	1.78	0.69	2.64		1	1.667	2.034	2.59	0.75	1.57	1.85
1	0.886	0.894	0.95	0.99	1.68	1.21		1	1.457	1	1.88	1.13	2.64	2.67		1	1.61	1.404	2.17	1.25	2.07	1.79		1	2.221	1.651	2.69	1.17	1.45	2.92
1	1.321	1.471	0.65	1.04	1.28	0.71		1	1.357	1.06	1.82	1.51	2.87	2.93		1	1.48	1.418	1.31	0.7	1.04	2.9		1	2.146	2.281	2.01	1.68	1.38	2.75
1	1.278	1.264	1	1.07	1.12	0.65		1	1.93	1.301	1.98	1.35	2.24	1.78		1	1.437	1.319	1.57	2.1	1.54	1.72		1	1.823	1.404	2.33	1.51	2.12	3.57
2	1.798	1.432	1.38	1.38	0.95	0.57		2	1.682	1.765	1.51	1.21	2	2.22		2	1.498	1.65	2.45	1.89	3.13	1.72		2	2.733	2.431	2.84	2.05	2.15	2.74
2	1.225	1.469	1.53	1.34	1.03	1.19		2	1.893	1.578	1.72	1.48	1.61	1.76		2	1.754	1.511	1.7	2.32	3.64	2.77		2	2.843	2.225	2.03	2.54	3.21	2.31
2	1.049	1.588	1.45	0.98	1.03	1.08		2	1.592	1.787	1.66	1.29	1.64	1.74		2	1.698	1.792	1.24	1.05	2.75	2.21		2	2.132	2.967	2.43	1.07	3.24	1.94
2	1.703	1.038	1.25	1.24	0.82	1.31		2	1.923	1.389	1.62	1.02	1.62	2.58		2	2.044	1.668	1.58	2.42	3.05	2.3		2	1.847	2.167	2.59	1.75	2.65	2.52
2	1.62	1.329	1.13	0.88	1.25	0.72		2	1.589	1.745	1.85	1.42	1.93	1.93		2	2.114	2.447	2.42	1.58	2.57	1.69		2	2.531	1.943	3.23	2.12	2.43	1.33
2	1.439	1.189	1.59	1.14	1.48	0.83		2	1.772	1.047	1.71	1.43	1.98	2.18		2	1.579	2.245	1.89	1.96	3.01	1.41		2	2.784	1.932	3.58	2.54	1.72	2.57
2	1.625	1.479	1.63	1.56	1.38	1.1		2	1.988	1.968	1.91	1.45	1.64	1.88		2	1.493	2.341	2.33	1.78	2.32	2.24		2	2.301	2.989	3.1	2.14	2.54	2.65
2	0.837	1.002	1.65	0.9	1.58	1.06		2	1.759	1.867	1.21	1.36	1.67	1.85		2	1.704	1.651	1.75	1.43	2.83	2.45		2	2.761	1.632	2.85	1.47	2.18	2.11
2	1.239	1.113	1.78	1.31	1.22	1.21		2	1.592	1.738	1.77	1.52	1.64	1.76		2	1.802	2.185	2.14	2.12	2.29	2.29		2	2.862	2.711	2.81	2.59	2.64	1.57
3	1.437	1.854	1.55	1.54	1.33	1.42		3	2.721	2.134	2.79	2.24	2.13	2.6		3	2.456	2.505	2.83	2.36	3.13	2.54		3	2.765	3.67	3.45	2.58	2.71	2.49
3	2.122	1.587	1.58	1.64	1.51	1.61		3	1.682	2.453	2.61	2.88	2.61	2.86		3	2.137	2.313	2.4	2.52	3.18	2.94		3	2.321	3.42	3.54	2.74	2.95	2.28
3	1.534	1.943	1.23	1.48	1.41	1.16		3	1.739	2.012	2.89	2.54	2.1	2.33		3	2.013	2.167	2.2	2.62	2.48	1.78		3	2.692	2.16	3.41	2.31	3.06	2.38
3	1.341	1.387	1.68	1.05	1.88	1.53		3	2.044	2.134	2.56	2.15	2.28	2.61		3	1.792	2.311	2.65	3.11	2.92	2.21		3	2.678	2.56	3.2	2.29	2.82	2.13
3	1.662	1.569	1.24	1.27	1.39	1.8		3	2.319	1.897	2.34	2.23	2.59	2.28		3	1.903	1.789	2.18	3.27	2.84	2.42		3	2.557	2.78	3.55	2.74	2.79	2.6
3	1.845	1.903	1.33	1.24	1.69	1.59		3	2.013	1.768	2.18	2.53	2.39	2.27		3	1.911	1.834	2.14	3.25	2.45	2.17		3	3.11	2.19	3.54	2.39	2.89	2.35
3		1.691	1.51	1.27	1.33	1.41		3	2.031	1.901	2.46	2.77	2.53	2.11		3	2.692	1.934	2.01	2.63	2.65	2.41		3	2.574	3.33	3.69	2.4	3.12	2.42
3	1.543	1.781	1.88	1.48	1.7	1.61		3	1.79	2.557	2.87	2.2	2.8	2.19		3	1.983	2.447	2.17	2.55	2.52	2.41		3	2.852	3.91	3.41	2.55	2.83	2.43
3	1.587	1.894	1.78	0.99	1.49	1.62		3	1.792	2.14	2.75	2.14	2.29	2.4		3	2.286	2.322	2.85	3.2	3.27	2.12		3	2.613	2.86	3.59	2.45	2.8	2.46
4	1.532	1.498	1.98	1.42	1.79	1.1		4	2.319	2.345	2.21	2.25	2.19	1.93		4	2.675	2.478	2.54	2.28	3.12	2.49		4	2.804	2.352	3.97	2.87	2.47	2.02
4	1.426	1.694	2.11	1.45	1.68	1.09		4	2.589	2.167	2.84	2.72	1.68	1.62		4	2.148	2.589	2.85	2.69	2.81	2.04		4	2.606	2.74	3.81	1.78	2.43	1.88
4	1.876	1.534	1.56	1.22	1.79	0.89		4	1.921	2.265	1.89	1.84	1.79	2.68		4	2.532	2.557	1.68	2.51	2.87	2.85		4	2.543	3.42	3.12	2.04	2.33	2.37
4	1.654	1.532	1.03	1.87	2.11	1.48		4	2.621	2.013	2.02	2.3	1.71	1.31		4	2.856	2.489	2.58	3.31	2.86	2.08		4	2.724	2.15	4.23	2.56	2.74	2.76
4	1.643	1.578	2.08	1.24	1.59	1.05		4	2.733	2.115	1.99	2.89	1.79	1.56		4	1.785	2.312	2.23	2.46	3.48	1.95		4	3.331	2.95	3.89	2.65	2.47	2.54
4	1.746	1.832	1.94	1.39	1.78	1.03		4	2.012	2.156	2.98	2.13	2.92	1.76		4	2.208	2.73	2.44	2.88	2.46	2.46		4	2.511	2.48	3.54	2.81	2.07	1.78
4	1.521	1.694	1.59	1.19	1.51	0.9		4	1.978	1.579	2.81	2.98	2.65	1.43		4	1.932	2.437	2.23	2.9	2.82	2.43		4	2.478	2.16	3.87	2.21	2.2	1.67
4	1.632	1.722	1.65	1.56	1.43	1.34		4	1.903	1.895	1.54	2.25	3.03	1.87		4	2.909	2.679	2.3	2.92	3.13	2.52		4	2.803	2.63	3.25	2.43	3.39	2.19
4	1.572	1.511	1.54	1.48	1.84	1.18		4	2.84	1.678	1.69	3.3	2.24	2.81		4	2.749	2.431	2.97	2.51	2.75	2.51		4	2.603	2.65	3.75	2.31	2.5	2.49
5	1.523	1.945	1.78	1.84	1.71	1.78		5	1.654	2.698	2.55	1.78	1.96	3.56		5	2.458	2.456	3.92	2.12	2.8	2.37		5	2.674	2.756	3.23	3.11		2.71
5	1.63	1.568	2.04	1.58	1.46	1.28		5	1.785	2.679	2.45	2.25	1.56	2.98		5	2.148	2.197	3.12	2.36	2.52	3.03		5	2.341	2.145	3.65	2.99	1.78	3.25
5	1.751	1.689	1.54	2.23	1.96	1.16		5	1.775	2.596	3.12	2.04	2.06	3.06		5	2.617	2.489	2.87	1.87	2.46	2.47		5	2.378	2.687	3.1	2.01	1.62	2.28
5	1.368	1.904	1.34	1.95	2.4	1.52		5	2.614	2.865	1.98	1.82	2.26	2.92		5	2.139	2.449	2.91	1.92	3.18	3.28		5	1.946	2.246	2.98	2.56	2.31	2.68
5	1.752	1.669	2.12	1.69	1.72	1.87		5	1.743	2.315	2.54	1.9	1.62	2.77		5	1.902	2.791	3.25	2.1	2.09	2.25		5	2.643	1.75	4.09	2.26	1.55	2.74
5	1.951	1.903	2.42	1.87	1.83	1.98		5	1.893	2.56	3.26	1.78	2.03	2.88		5	1.78	2.127	3.01	2.9	3.16	2.77		5	2.456	1.96	3.41	2.38	2.34	2.43
5	1.433	1.804	1.54	1.28	1.34	1.26		5	1.615	2.605	2.14	2.14	1.45	2.56		5	1.832	2.247	3.55	1.5	2.22	3.3		5	2.689	2.45	3.45	2.87	2.14	2.38
5	1.611	2.004	1.69	2.21	1.87	1.31		5	1.833	2.379	3.04	1.24	2.07	2.61		5	2.045	1.881	3.68	1.8	2.46	2.14		5	2.413	2.61	3.01	2.82	2.21	2
5	1.368	1.709	1.77	1.55	1.91	1.29		5	2.272	2.781	2.41	2.22	2.16	2.79		5	1.847	1.932	3.29	2.15	3.27	2.47		5	2.255	2.31	2.97	2.62	1.69	2.19
6	1.437	1.289	1.57	1.79	2.09	1.87		6	1.654	2.167	3.56	1.73	2.19	2.14		6	2.438	2.387	3.01	2.05	2.57	1.93		6	2.398	2.114	2.41	2.43	1.22	3
6	1.768	1.389	1.45	2.14	1.49	1.24		6	1.592	2.158	2.95	1.17	1.59	1.57		6	2.251	2.147	3.28	2.4	2.11	1.76		6	2.134	2.411	2.97	2.04	2.02	2.36
6	1.823	1.589	1.88	1.29	1.49	1.09		6	1.907	2.265	2.65	1.88	1.39	1.78		6	1.789	2.463	3.1	1.95	2.15	2.11		6	2.443	1.545	2.55	2.98	1.75	2.59
6	1.689	1.202	1.92	1.78	1.75	1.18		6	2.03	1.975	3.57	1.5	1.65	2.41		6	1.707	2.178	2.74	2.53	1.84	1.58		6	2.564	2.32	2.81	2.76	0.83	2.59
6	1.572	1.547	2.35	2.12	2.34	1.75		6	1.294	2.181	2.8	1.17	2.34	2.62		6	2.176	1.854	2.51	1.81	1.81	2.46		6	2.189	1.96	2.78	2.51	1.22	2.06
6	1.742	1.489	1.75	1.49	2.21	0.93		6	2.011	2.107	2.51	2.6	1.63	2.26		6	2.638	1.759	3.44	1.69	2.31	2.64		6	1.876	1.75	2.12	2.16	1.85	2.89
6	1.58	1.593	1.68	1.45	1.88	1.53		6	1.554	2.165	3.48	1.87	2.48	1.46		6	2.486	1.645	3.42	1.88	1.67	2.46		6	2.632	2.45	2.23	2.49	1.74	3.17
6	1.69	1.782	1.96	1.79	2.07	1.14		6	1.649	2.156	3.56	1.71	1.67	1.67		6	2.491	2.043	3.12	2.15	1.81	1.67		6	1.934	2.15	1.71	1.97	1.8	3.31
6	1.48	1.102	2.01	1.84	2.18	1.3		6	1.843	1.961	3.12	1.98	2.48	1.43		6	2.251	1.943	2.85	1.98	2.21	1.79		6	2.541	2.23	2.92	3.12	1.06	2.29

## Sheet: Sheet2
	PI3K
0	1.053	0.24	1.193	0.23	1.334	0.18	1.422	0.19	1.799	0.31	1.742	0.31
24	1.431	0.323	1.354	0.183	2.41	0.235	2.524	0.531	1.909	0.29	1.726	0.435
48	1.529	0.482	1.843	0.432	2.83	0.318	2.722	0.293	2.084	0.444	2.047	0.289
96	1.322	0.311	2.033	0.498	2.485	0.137	2.411	0.381	2.622	0.371	2.501	0.428
	PPAR
0	1	0.21	1.493	0.23	1.534	0.18	1.722	0.39	1.799	0.31	1.842	0.31
24	1.665	0.223	1.664	0.183	2.61	0.235	2.224	0.531	2.609	0.39	3.126	0.435
48	1.812	0.282	1.943	0.432	2.38	0.318	2.422	0.393	3.285	0.344	3.047	0.289
96	2.232	0.311	2.833	0.498	3.485	0.137	3.711	0.381	3.322	0.371	2.501	0.428
	AKT
0	1.253	0.24	1.193	0.23	1.534	0.18	1.722	0.19	1.799	0.31	1.942	0.31
24	2.431	0.323	1.754	0.183	2.41	0.235	2.224	0.531	1.909	0.29	1.926	0.435
48	1.229	0.482	2.843	0.432	2.83	0.318	2.922	0.293	2.684	0.444	2.047	0.289
96	1.622	0.311	2.533	0.498	2.885	0.137	2.511	0.381	2.022	0.371	1.501	0.428
	CAPASE-9
	1.001	0.24	1.007	0.23	1.534	0.18	1.118	0.19	1.499	0.31	1.342	0.31
	2.193	0.423	1.989	0.283	2.41	0.235	1.878	0.531	2.909	0.29	1.926	0.435
	2.433	0.482	2.117	0.432	2.33	0.318	2.37	0.293	2.684	0.444	2.047	0.389
	2.674	0.511	2.189	0.498	2.385	0.137	2.188	0.381	2.522	0.371	2.701	0.428
