# Supplementary material for: Acanthopanax senticosus Promotes Survival of Tilapia Infected With Streptococcus iniae by Regulating the PI3K/AKT and Fatty Acid Metabolism Signaling Pathway
Source: Front Physiol. 2021 Jul 9;12:699247. doi: 10.3389/fphys.2021.699247 (PMC8299465; doi:10.3389/fphys.2021.699247)
Supplement: Supplementary file 2 [file Data_Sheet_2.ZIP › Raw data 24h, 48h and 96h of Infection/Liver.xlsx]

## Sheet: Sheet1
	MDA	C3	SOD	TG	TC	Gly	LZM	CAT			MDA	C3	SOD	TG	TC	Gly	LZM	CAT			MDA	C3	SOD	TG	TC	Gly	LZM	CAT
1	41.2295	377.976	28.0118	28.1777	71.6277	22.8204	44.1452	13.0841		1	18.8729	255.598	33.4305	8.48314	23.6247	11.3578	39.4478	17.2624		1	28.3453	304.425	42.1284	13.5002	32.7638	11.238	17.2417	17.6195
1	73.3665	434.838	13.0547	31.84	77.7399	36.7992	39.7528	6.14302		1	31.4277	406.407	14.8588	16.3616	49.1502	20.1045	44.0842	6.35785		1	24.8451	359.434	41.0576	19.1936	90.6871	37.0788	26.6976	17.2122
1	74.6208	401.462	13.439	23.3742	68.4582	23.9387	39.5698	2.39536		1	27.811	436.074	30.7628	17.7285	37.1422	15.9908	42.071	8.64362		1	27.1975	537.438	40.5918	10.9022	34.3159	23.7789	47.1955	15.2823
1	15.9083	318.023	45.1471	19.931	70.2807	25.1768	23.0982	18.0949		1	73.7823	549.181	17.7892	40.3157	57.6593	27.3735	45.3653	5.48914		1	118.753	416.914	14.3175	7.76702	50.9369	13.5944	44.0232	4.3567
1	77.1943	224.694	11.4327	13.5981	30.242	21.9817	25.5385	5.77405		1	38.0551	254.98	25.5861	9.80147	19.6009	10.7187	22.8542	14.7877		1	16.9417	366.232	30.7628	8.99978	25.4717	11.1181	31.639	11.9611
1	78.7366	544.855	17.0602	27.3488	71.6277	18.2274	46.1584	5.9763		1	52.1728	430.512	8.37683	17.1226	52.121	46.8639	28.5888	5.41374		1	24.6024	303.807	35.2501	6.75151	28.4965	10.7187	33.0422	10.8801
1	89.9418	421.859	13.9525	12.5068	39.6613	12.3563	35.7264	6.81046		1	74.6208	470.068	17.0126	13.0668	43.5944	22.5009	48.2326	4.57846		1	36.6015	437.31	20.3173	14.8729	26.6376	13.4746	37.0075	7.62324
1	20.5222	400.226	32.7863	14.8201	19.2745	9.64038	39.8138	17.9877		1	67.9757	444.109	13.7928	12.3246	25.758	11.5974	55.1872	6.32878		1	18.7397	371.795	35.3488	21.6278	31.6542	24.418	42.62	15.6252
1	20.593	381.684	48.711	18.4165	37.8088	15.1121	42.315	13.1524		1	206.079	604.807	5.02379	8.65273	19.1131	10.559	51.0388	6.62561		1	18.9397	447.2	39.5659	6.2558	40.0214	11.6374	46.4024	19.1046
2	50.8409	458.325	13.3228	31.32	42.6634	22.0616	48.8426	4.75368		2	181.649	372.413	12.4218	30.8081	75.9141	28.4519	39.2647	5.84073		2	64.2345	425.567	10.7318	12.7377	25.6144	11.877	46.8294	5.27797
2	45.2833	305.043	17.3002	6.22908	25.9024	11.1581	36.6415	6.07301		2	28.1663	287.737	58.5102	11.8347	29.1477	12.9554	31.212	14.0116		2	28.3453	270.431	46.6155	15.8519	19.2745	12.0767	32.2491	13.2558
2	19.6856	513.333	42.0078	10.8204	35.9575	10.2794	58.4815	11.6054		2	31.5251	539.91	21.2905	14.5582	45.2536	12.8755	48.1716	7.21298		2	29.9958	366.85	53.2545	15.2474	29.6471	10.7986	39.5088	11.7815
2	36.1636	459.561	16.039	22.2966	31.3837	13.3947	48.8426	8.19136		2	93.0598	405.789	12.6423	22.7528	43.8652	19.785	34.5063	7.51837		2	36.4916	329.148	30.0079	5.61227	40.3856	10.5191	21.6951	9.36615
2	47.5754	377.358	31.191	9.43041	22.8485	14.0737	39.0207	8.74568		2	65.3354	593.064	13.2842	22.5998	45.9697	36.5995	53.6621	6.46066		2	97.6737	269.195	15.77	14.6625	34.4158	15.831	30.7239	4.84341
2	29.0699	452.762	37.1804	11.6605	25.2592	11.3977	29.0768	10.3357		2	28.3453	196.881	36.6612	5.29728	20.4397	9.28093	19.4379	12.2998		2	153.523	288.356	14.8165	13.5981	27.7832	10.0398	29.1378	5.25362
2	88.6751	593.682	16.4501	23.7703	46.4067	20.9832	48.4156	5.4765		2	54.3082	555.98	8.79222	7.57997	33.9198	9.20105	43.8402	4.47173		2	24.4416	373.031	64.6381	6.123	34.2163	10.9584	42.559	11.8112
2	67.5923	465.124	12.791	43.7476	54.242	24.9771	46.1584	4.41914		2	86.4417	539.91	14.3997	7.61091	23.363	10.6788	47.4395	4.44011		2	22.1204	456.471	32.8775	7.64194	35.8521	12.556	42.132	16.2521
2	42.3366	223.458	32.0666	13.0193	26.7873	12.3163	18.0958	7.74762		2	129.994	358.816	14.0733	16.3043	36.8143	14.3932	32.8591	6.43112		2	25.1715	364.378	37.0759	14.9259	32.5757	10.2794	26.1485	13.2905
3	18.1484	515.805	66.0863	25.3321	42.1431	36.5596	51.0998	16.6743		3	14.6331	245.709	45.2783	16.3043	23.8229	12.516	26.0875	14.2003		3	21.8975	315.551	59.4176	14.3515	50.7708	17.4286	23.7083	26.4888
3	20.0312	533.729	38.136	24.581	94.7807	28.8513	43.7792	13.4306		3	39.2058	400.226	44.1134	16.0767	24.4278	15.9508	26.3315	8.80759		3	33.5232	481.812	45.9411	30.1048	50.9369	23.5393	41.1559	15.3671
3	55.0901	379.212	31.191	13.7461	22.3454	11.1581	36.9465	7.57061		3	43.8525	580.703	38.7885	16.9443	54.976	26.5348	57.8104	11.8709		3	21.3107	275.376	34.7609	26.2788	45.8253	33.3644	17.3027	19.4599
3	69.3347	466.978	16.3579	8.11904	30.3281	11.1181	56.5903	5.84073		3	29.4375	368.087	38.6789	29.2228	44.831	18.0676	34.5063	15.4954		3	27.8995	379.83	64.6381	7.00999	28.82	10.2794	24.5624	17.2122
3	43.0887	386.011	19.984	17.7285	51.1038	36.6394	27.9177	5.32698		3	69.7278	445.963	21.5258	25.8445	29.9004	20.7835	38.5937	5.55271		3	69.9252	521.368	13.3614	15.8519	86.5018	32.3659	49.3307	5.1453
3	61.5596	340.273	18.5978	5.01795	29.6471	12.3962	38.1666	4.84341		3	125.874	363.76	11.8136	4.61875	22.0366	10.1596	32.9202	6.17124		3	71.5243	567.105	13.9125	18.4165	54.6073	19.3457	48.9646	4.62175
3	133.479	195.027	17.4456	16.1333	48.2118	19.146	34.0183	3.52629		3	30.278	472.54	36.4558	9.03506	38.9534	9.91996	52.991	11.4042		3	27.4591	379.83	39.0088	14.5063	41.5043	14.9923	24.5624	13.9001
3	69.1389	350.781	12.1325	20.5529	42.5326	36.8791	39.5698	6.12895		3	56.5239	492.937	11.1617	13.1144	26.4147	15.192	42.62	4.77597		3	45.2833	358.816	11.6739	5.8381	40.2637	9.64038	39.0207	5.4639
3	76.9765	398.372	18.7531	22.8297	49.6289	23.1399	40.1798	6.5953		3	51.8741	321.113	25.6564	14.0966	26.938	14.4731	28.4057	10.4877		3	27.2845	373.031	56.747	5.41688	27.94	11.9169	37.8006	19.7024
4	37.9416	293.3	18.0886	11.5742	28.6577	15.6313	29.0158	9.32173		4	65.8926	211.715	13.6347	14.2491	30.4145	16.1106	22.0612	7.19641		4	65.5206	334.093	13.9927	17.9761	23.7566	14.5529	25.1114	3.56164
4	38.7421	357.579	24.3543	20.2053	84.7	220.241	23.4643	11.0422		4	46.4843	269.195	15.5928	9.39393	50.277	13.6743	24.0133	6.77928		4	23.6491	194.409	24.1548	9.65169	38.1477	12.0767	18.2788	8.3846
4	28.9785	420.623	30.1739	31.32	60.7482	20.3841	37.3736	14.9092		4	27.5468	280.321	41.6485	12.2343	37.5849	15.9109	17.3027	9.01766		4	35.0878	204.298	35.747	5.6619	26.2673	11.0383	21.1461	8.13437
4	35.7301	467.596	47.5797	11.8786	32.8583	11.8371	51.4049	8.28735		4	189.179	411.352	3.28843	20.0677	61.8314	34.6025	38.5937	3.17796		4	60.3481	356.961	17.5432	18.0384	52.121	34.4028	28.6498	5.56551
4	65.3354	576.376	15.2004	34.1153	34.9206	20.2643	59.9456	6.0591		4	84.7449	331.002	9.45705	29.9066	102.463	58.0869	34.0793	4.67634		4	40.5054	416.296	35.5473	11.9667	20.2693	17.0292	37.5566	12.4899
4	31.2338	521.986	24.0228	35.7182	73.0145	35.0419	53.418	13.9001		4	34.5598	321.731	32.6048	23.5319	49.6289	25.0171	25.8435	10.9608		4	21.2381	498.499	57.0942	21.6278	61.6125	20.2643	42.8031	16.867
4	57.1722	301.335	18.8572	13.8455	24.5643	12.3563	22.5492	4.75368		4	36.1636	407.025	18.0384	35.2529	69.7526	31.1278	35.7264	7.14693		4	56.8472	325.44	19.6558	19.5928	94.3581	28.5317	27.3076	5.9763
4	162.61	507.77	18.1894	16.4191	47.5997	14.4731	51.2828	4.51417		4	20.664	303.807	43.3565	20.8348	96.5022	33.4842	39.9358	11.152		4	50.9874	340.891	33.5236	8.18434	22.6586	11.7572	42.132	12.6512
4	45.9471	400.844	11.7785	30.2043	105.927	36.4797	23.9523	4.9346		4	21.2381	283.411	38.5696	12.011	28.0187	11.5575	25.9655	9.14652		4	21.0215	453.38	31.9779	9.99125	45.5382	13.5145	59.4576	20.3289
5	58.4898	303.807	15.2869	12.5527	42.6634	14.513	31.151	8.99639		5	53.2307	410.733	12.3853	35.0225	42.9267	21.1829	40.1798	7.64088		5	75.0437	389.719	14.5652	11.8347	39.5422	16.47	41.2169	8.21046
5	32.3126	373.031	43.3565	11.3607	43.8652	17.7082	52.0149	12.8819		5	48.2688	369.941	25.0998	14.6102	37.4736	13.4746	26.0265	10.5906		5	66.0794	509.625	8.62438	10.419	36.7059	12.7956	51.2218	6.53511
5	22.4203	442.255	34.2792	8.28302	23.9559	12.7956	47.9275	14.7475		5	81.4536	216.041	17.6904	5.44104	24.9092	11.1581	27.8567	5.35163		5	28.8874	320.495	35.8473	30.5048	52.2932	21.3826	27.9787	18.3123
5	95.2015	199.353	13.4002	16.7676	21.6113	12.9554	33.7742	5.92171		5	25.9174	340.891	20.7128	10.6182	24.0898	11.877	18.5838	6.5802		5	63.1514	541.146	10.7971	9.99125	34.8189	13.4346	47.1955	4.63262
5	74.832	456.471	18.7012	12.2794	32.3889	14.3133	53.7841	5.00397		5	29.3453	223.458	33.0607	9.87703	45.5382	14.0337	21.3901	11.9914		5	18.9397	455.853	40.7077	8.85969	25.9749	10.8785	35.1164	14.6675
5	63.8715	591.828	14.195	4.38608	21.3719	10.5191	45.9143	6.3143		5	165.106	591.828	12.7537	11.7473	34.1171	9.68032	47.8055	5.80064		5	18.6072	298.245	29.6787	7.33589	20.6115	10.2395	20.048	10.1618
5	42.3366	392.809	41.8876	7.51839	46.8493	15.9908	44.5722	8.54293		5	53.6901	195.645	20.0945	7.18638	29.9004	10.2794	17.4857	5.92171		5	27.2845	357.579	49.8749	14.3515	30.1562	27.733	24.6234	12.6839
5	54.153	543.619	9.75708	9.87703	22.785	12.3962	43.1081	4.65444		5	64.7826	526.313	16.5891	26.7198	36.0633	19.4255	43.7181	6.32878		5	41.4734	329.766	30.9333	7.48773	33.2397	13.7142	24.8674	12.1443
5	26.4239	195.645	45.542	9.76385	32.6696	12.1965	31.395	12.3943		5	54.3082	421.859	11.3304	11.7473	33.5291	11.7172	52.808	5.93531		5	23.7275	345.836	63.0324	11.4032	28.2565	13.7541	23.4033	12.7494
6	230.878	356.343	17.2038	16.0767	33.5291	14.3532	32.6761	5.29018		6	39.5567	426.803	28.2438	25.3321	72.1776	19.3457	40.5459	11.5763		6	68.1682	538.056	15.0288	19.3258	25.6144	12.7956	46.6464	5.3764
6	55.0901	518.896	20.0392	3.50027	26.938	4.76777	34.9333	10.2359		6	53.3834	546.091	13.0547	19.3923	41.3781	35.8806	43.4131	6.22807		6	81.4536	368.705	9.22188	22.9067	49.4686	33.3644	22.8542	5.60406
6	29.4375	517.66	45.1471	13.9957	26.4888	15.7112	38.2886	15.3246		6	70.5207	442.873	12.4218	19.66	73.5807	34.7623	40.3628	4.53552		6	27.1107	425.567	40.2465	7.15675	18.953	10.6389	24.3184	10.6165
6	77.4127	547.327	10.064	26.8981	56.1037	35.601	47.2565	4.31548		6	36.9328	482.43	26.082	19.0621	41.2523	16.9094	44.3892	5.61697		6	19.3441	554.744	48.4252	9.83919	31.2941	12.9953	55.0042	14.1244
6	11.5359	353.871	79.8801	2.00149	23.9559	12.5959	40.3628	17.8285		6	25.8337	348.926	34.3749	16.0767	58.6632	36.0004	41.0949	20.8523		6	56.8472	361.288	15.0715	27.3488	48.0578	17.6682	39.4478	4.48231
6	70.9204	329.766	14.0733	18.9967	46.7011	13.3148	27.4907	4.98075		6	33.5232	406.407	42.9837	18.353	57.0688	37.0388	42.681	9.08182		6	38.8576	243.236	29.192	12.5987	32.8583	10.1197	29.9919	6.5802
6	74.2004	335.329	14.2357	7.15675	29.6471	11.198	27.4907	5.45132		6	31.9169	381.684	44.1134	19.3258	66.7058	37.7578	44.4502	11.9611		6	71.3224	352.017	14.9861	7.76702	24.9788	9.64038	19.5599	5.1453
6	69.531	324.204	11.9191	20.2053	38.2615	21.1829	24.1963	6.3433		6	28.6153	242.618	27.7818	7.95756	36.3828	10.4791	22.0001	9.10333		6	56.6853	554.744	12.4583	7.15675	31.6542	15.9908	42.9861	4.78716
6	24.2018	359.434	41.411	6.89422	13.6641	8.4422	29.8699	19.5806		6	76.9765	377.358	18.8572	13.0193	29.2303	14.7526	50.7338	6.15711		6	30.4672	534.966	29.192	19.5928	25.543	15.3917	55.0652	11.6054
