# Supplementary material for: Acanthopanax senticosus Promotes Survival of Tilapia Infected With Streptococcus iniae by Regulating the PI3K/AKT and Fatty Acid Metabolism Signaling Pathway
Source: Front Physiol. 2021 Jul 9;12:699247. doi: 10.3389/fphys.2021.699247 (PMC8299465; doi:10.3389/fphys.2021.699247)
Supplement: Supplementary file 2 [file Data_Sheet_2.ZIP › Raw data 24h, 48h and 96h of Infection/Raw data of survival.xlsx]

## Sheet: survival
		Control
	0h	100	100	100
	24h	100	90	100
	48h	90	90	80
	96h	70	70	60
		0.5‰
	0h	100	100	100
	24h	100	100	100
	48h	90	70	80
	96h	70	70	60
		1‰
	0h	100	100	100
	24h	100	100	100
	48h	90	90	80
	96h	70	90	90
		2‰
	0h	100	100	100
	24h	100	100	100
	48h	100	90	100
	96h	90	90	90
		4‰
	0h	100	100	100
	24h	100	100	100
	48h	100	100	100
	96h	90	90	90
		8‰
	0h	100	100	100
	24h	100	100	100
	48h	100	80	100
	96h	90	80	90
