# Supplementary material for: Acanthopanax senticosus Promotes Survival of Tilapia Infected With Streptococcus iniae by Regulating the PI3K/AKT and Fatty Acid Metabolism Signaling Pathway
Source: Front Physiol. 2021 Jul 9;12:699247. doi: 10.3389/fphys.2021.699247 (PMC8299465; doi:10.3389/fphys.2021.699247)
Supplement: Supplementary file 2 [file Data_Sheet_2.ZIP › Raw data 24h, 48h and 96h of Infection/Serum.xlsx]

## Sheet: Sheet1
24h	ALT	AST	TP	Glu	TC	TG		48h	ALT	AST	TP	Glu	TC	TG		96h	ALT	AST	TP	Glu	TC	TG
1	22.4584	114.553	16.5481	2.02211	2.04995	0.4124		1	32.5295	32.7942	25.0931	4.17885	2.66011	0.45934		1	17.5689	41.1474	44.6784	2.60174	6.05499	8.73737
1	12.6945	63.6987	7.6768	1.3173	1.03297	0.22508		1					3.56686			1	22.3558	39.895	36.8212	4.70097	3.79739	4.12554
1	11.8366	58.0274	13.5839	3.97341	2.03199	0.26463		1	7.3622	13.857	6.9542	1.45995	1.03103	0.34029		1	17.7464	52.8225	7.0806	1.50249	0.89649	0.52815
1	38.4284	53.5915	39.0053	4.54078	4.91851	1.35075		1	17.4799	35.2629	34.2907					1	29.1865	20.6832	30.1333	4.3613	4.15675	2.918
1	9.9323	13.4316	14.6993	3.18287	1.74841	0.41011		1	19.9218	35.4511	33.739	4.47905	3.35927	3.50277		1	8.2822	16.8336	13.4286	1.79289	1.35679	0.34984
1	7.1579	16.0294	15.6871	2.13729	2.07627	0.87335		1	7.5356	12.7338	7.4745	1.80775	0.89048	0.14072		1	24.5203	34.8244	32.533	4.56695	6.26952	8.63843
1	19.0562	19.438	41.8607	4.14416	4.77529	1.82704		1	10.3239	13.0801	30.9567	3.4302	3.7717	0.49437		1	25.2131	46.9456	35.2247	5.62178	4.15048	4.9196
1	10.1809	21.0984	32.8978	3.89718	4.0788	1.05956		1	27.8908	37.6217	33.3853	5.8594	3.74208	3.10466		1	16.2598	40.7881	28.8706	5.13697	4.07593	1.49679
1	21.2756	48.5344	40.2068	4.4428	5.22037	2.65327		1	32.6486	77.3973	36.7571	7.60684	4.73637	1.92282		1	26.4219	35.7492	22.457	5.98853	2.82105	2.50338
2	14.538	53.8737	32.9262	2.5869	3.09653	1.99519		2	9.5272	28.7663	26.0538	3.21024	3.52735	0.4204		2	2.9297	7.7512	9.9413	1.24925	1.05342	0.54059
2	7.9794	17.4581	32.5443	3.15705	3.51047	0.73765		2	10.9748	29.826	31.155	3.31821	3.14089	0.67359		2	11.295	35.5009	33.5179	4.2892	4.21201	2.30963
2	17.0441	111.002	28.3064	3.03192	3.6351	0.41685		2	17.0155	22.4646	29.2173	3.96207	3.25044	0.56256		2	22.9417	25.994	37.2432	3.6119	4.1391	5.1392
2	32.5647	97.4642	32.7233	2.3645	4.12201	3.76192		2	33.8668	31.669	35.4182	3.33461	3.54722	1.29602		2	6.2009	34.6408	6.9377	3.87897	0.64818	0.52052
2	39.7213	42.828	35.0618	2.95237	4.92564	1.90694		2	25.9013	32.2268	30.0612	3.2204	4.07289	0.97862		2	13.6559	15.3771	29.5185	3.06228	3.32686	1.5276
2	14.3177	24.1623	8.7192	1.38228	0.97537	0.30788		2	54.2827	43.1513	34.8737	5.8167	4.5122	1.1067		2	17.823	28.3648	29.5445	3.01336	4.02082	5.56673
2	7.1585	13.1625	23.4248	1.93767	2.63909	0.6698		2	4.7166	10.3929	7.4198	1.25411	0.81565	0.24388		2	10.9446	20.639	37.0374	2.99043	4.34346	4.75363
2	9.735	15.0447	21.2063	2.04064	2.86816	2.92504		2	26.1102	113.512	31.7361	5.00892	3.23355	0.70214		2	19.1361	25.8544	34.2074	4.87364	4.17717	9.11281
2	3.126	12.8325	8.7662	1.34103	1.14152	0.73645		2	30.3609	43.4909	39.4018	8.19945	4.78808	0.49114		2	24.3839	92.8546	26.7291	5.25235	3.13583	3.36501
3	20.7654	116.022	17.41	2.24167	2.03432	0.48022		3	32.4378	62.5489	35.7766	3.00689	4.03342	2.5364		3	32.5154	111.036	11.6478	2.57276	1.45626	1.48938
3	31.9455	42.0394	31.1542	4.0766	3.51078	0.67263		3	19.3131	24.108	32.3707	3.13778	3.27868	3.2952		3	21.7572	31.9168	31.1675	4.05316	4.25482	3.27961
3	8.535	46.0657	7.8712	1.30578	0.90981	0.22		3	17.4227	34.4557	29.8939	3.27254	2.67855	1.42021		3	11.9367	56.3463	8.6987	1.59231	1.15795	0.77654
3	24.9134	33.4989	31.0408	4.61037	3.58138	0.58502		3	6.1039	8.0307	10.2667	1.31175	1.01746	0.21275		3	25.9966	32.424	27.4783	4.42389	3.61842	5.08194
3	20.6035	34.767	29.0467	4.14138	2.88803	0.86301		3	14.7179	22.2575	29.5954	3.51747	3.04085	0.49723		3	17.4262	39.957	31.3508	3.76822	5.29153	5.60453
3	12.1495	29.5886	16.0551	3.10925	1.88602	0.65489		3	14.9535	20.4599	38.679	3.14768	4.0476	5.16989		3	13.4996	33.2097	25.7861	3.84326	2.88884	0.84648
3								3	14.304	23.8406	33.2068	2.96048	4.04842	0.41071		3	8.6773	13.0686	27.3111	2.81687	3.01994	0.92478
3	12.7398	24.154	33.7818	5.06207	3.69873	0.66564		3	12.6126	25.5458	29.3114	3.72241	3.7242	0.40645		3	16.4021	24.7862	29.303	3.847	4.43231	5.42656
3	10.6894	16.9463	36.0794	3.90199	6.19322	1.97647		3	26.5882	75.7698			3.37402			3	16.8636	31.4984	27.9981	4.59646	3.64557	3.6614
4	6.1445	23.5476	17.9855	2.4247	2.78711	1.39496		4	13.8164	24.5412	40.6557	3.49878	4.11695	0.56806		4	16.6987	25.7584	38.4672	4.34928	4.56607	4.86491
4	5.4949	17.6311	15.6432	3.6477	1.67511	0.38467		4	17.6631	28.6002	41.7636	3.1108	5.81036	3.69035		4	15.7864	31.258	33.5749	4.31704	4.52581	3.71658
4	1.7673	6.6592	6.3434	1.108	0.79167	0.18094		4	21.8297	41.9934	35.5781	2.566	3.86766	1.92731		4	24.2265	70.0379	17.0628	3.53152	1.43219	0.21324
4	6.8452	17.8576	34.642	3.25737	3.80582	0.76686		4	3.5506	7.8021	7.4518	1.20397	0.86417	0.13005		4	42.3516	36.5873	11.4079	3.80385	1.84277	0.196
4	8.6223	17.6333	29.6691	3.15171	3.38751	0.71937		4	6.4865	12.032	15.0117	1.79583	1.68351	0.4084		4	6.031	11.2322	7.9237	1.709	0.66806	0.28121
4	25.3766	32.2557	30.7097	3.77628	2.88152	0.91789		4	17.386	27.1887	36.2425	4.85365	5.45849	1.54409		4	8.8351	18.5528	17.1928	3.06231	2.07164	1.61652
4	28.3621	27.8599	43.0463	4.91063	4.5142	1.18646		4	25.6806	48.5191	34.4986	3.65217	4.41907	0.51394		4	17.1055	38.6534	27.5061	4.62372	3.29618	1.4885
4	14.2632	28.0231	29.9115	4.08228	3.42739	0.62575		4	32.7858	45.0023	37.8918	3.65564	5.02551	0.60129		4	15.1625	21.4278	32.3464	4.00823	3.58751	3.02581
4	12.0364	31.7083	12.5004	1.7126	2.03865	0.46772		4	21.0067	37.5844	37.1056	3.39963	5.55327	1.68325		4	22.0922	67.7708	33.9617	3.89912	4.59716	6.26511
5	37.1395	61.4911	40.7423	3.18997	4.41092	4.78099		5	13.2007	19.8204	28.3862	4.62623	3.82962	0.67229		5	13.9091	20.2799	38.7133	3.76051	4.56246	2.70976
5	27.0194	38.4005	34.5885	2.84747	4.16321	1.08315		5	17.1017	19.519	32.557	2.86602	4.8204	2.03022		5	16.6463	49.3308	36.5648	6.46555	3.27568	3.24786
5	8.1082	11.671	5.2919	0.90503	0.65607	0.161		5	15.6762	26.5447	29.1287	6.73002	3.46321	0.47426		5	15.6468	25.4698	25.9398	2.86172	2.81939	1.28488
5	11.8138	45.5678	29.6536	3.1035	3.85943	1.02218		5	14.8937	39.4696	33.0229	3.28779	4.14612	0.68083		5	19.403	25.2776	32.3203	4.58794	3.60729	2.07668
5	9.1106	39.3822	27.2388	3.47898	3.41957	0.87174		5	30.8993	39.1394	35.9958	5.34671	4.39307	2.65436		5	29.2372	43.1807	33.6049	6.83225	3.68919	2.13823
5	21.4246	83.7489	28.0624	3.19217	5.62551	4.983		5	23.6329	42.9902	32.8766	3.25865	3.86385	0.76738		5	15.4674	37.1896	26.2699	5.44528	3.1033	1.42526
5	18.8262	32.1353	26.9128	3.06352	3.1386	0.86135		5	6.181	10.7788	5.5637	1.39799	0.62236	0.09584		5	7.7261	12.279	10.4868	1.77837	1.44031	2.37655
5	8.5366	26.9886	27.6321	2.70925	3.66741	0.71314		5	35.6458	31.378	28.8613	10.0458	3.45631	0.44396		5	8.6009	18.1153	11.5689	1.85397	1.31458	2.00205
5	13.1078	36.3147	31.9021	3.43684	3.70694	0.89137		5	22.9367	34.5372	28.7901	5.48632	3.36822	0.47405		5	27.1821	65.8723	39.2547	4.16145	4.76265	7.19477
6	14.1548	40.7362	32.834	2.7295	3.98599	1.90043		6	18.8735	49.032	33.5177	3.5065	3.62462	0.9347		6	40.7897	65.7033	36.7653	7.67739	4.06641	3.87366
6	11.3166	30.8532	30.4899	4.05991	3.39399	0.7717		6	15.1963	28.6807	38.9812	3.79314	4.15986	0.75622		6	40.7893	37.1548	29.403	6.75658	3.12477	1.22527
6	10.1129	31.6592	33.5794	3.64319	4.38658	0.78217		6	45.3429	58.8323	23.7918	4.36508	2.60265	0.91002		6	27.1921	54.9423	30.184	5.35082	3.89725	6.4609
6	20.3683	40.2434	29.485	2.71037	3.64903	0.50861		6	19.9904	27.4284	35.8693	3.03055	3.89286	0.57918		6	1.6393	9.6275	7.2293	1.31325	0.933	0.45899
6	14.7978	27.2355	29.7788	3.02472	3.24479	0.47853		6	7.0636	36.5092	6.2125	2.36705	0.85829	0.0597		6	11.6566	26.0086	27.3954	3.58663	3.56302	1.93323
6	11.639	25.8869	25.5545	2.93696	3.13008	0.66239		6	24.9555	50.5015	28.677	3.61177	3.54894	0.50275		6	6.8848	15.8153	17.3224	2.32032	2.04838	0.75813
6	6.902	11.438	17.1552	2.0892	1.77539	0.45613		6	7.7413	21.0386	6.2548	1.14364	0.72193	0.16418		6	18.5266	33.3836	32.5943	5.5748	3.84321	2.74259
6	8.4598	24.9025	24.4526	2.55408	2.9691	0.67316		6	16.1664	28.7585	31.358	3.2519	3.4568	0.67416		6	21.0011	28.8538	26.2693	4.698	2.9003	0.78497
6	2.0131	7.601	6.8552	2.33325	0.77953	0.12872		6	8.1498	18.6514	27.9349	2.62708	3.45867	0.49045		6	34.1855	55.1369	31.034	9.38509	4.45838	6.15997
